# Supplementary material for: Identifying temporal variations in burn admissions
Source: PLoS One. 2023 Jun 8;18(6):e0286154. doi: 10.1371/journal.pone.0286154 (PMC10249893; doi:10.1371/journal.pone.0286154)
Supplement: S1 Dataset — (XLSX) [file pone.0286154.s001.xlsx]

## Sheet: Sheet 1
Age	Gender	Day of Week	Admission Time	Disposition	Burn Etiology	TBSA	Date: redacted to protect ID
58	Male	Thursday	03:32:00	Lived	Flame	40
40	Female	Saturday	20:50:00	Lived	Contact	1
63	Female	Sunday	23:30:00	Lived	Scald	6
30	Female	Saturday	14:43:00	Lived	Scald	6
31	Male	Monday	19:32:00	Lived	Flame	11.5
58	Male	Saturday	22:31:00	Lived	Flame	6
38	Male	Tuesday	19:03:00	Lived	Flame	2
24	Male	Monday	09:35:00	Lived	Flame	9
23	Male	Sunday	09:10:00	Lived	Flame	8
45	Male	Wednesday	06:53:00	Lived	Cold Injury	2
79	Female	Wednesday	08:27:00	Lived	Scald	2
30	Male	Wednesday	12:25:00	Lived	Flame	28
42	Male	Friday	16:57:00	Lived	Scald	1
61	Male	Tuesday	21:10:00	Lived	Flame	1
59	Male	Sunday	22:19:00	Lived	Flame	10
38	Male	Saturday	21:07:00	Lived	Flame	20
78	Male	Saturday	19:46:00	Lived	Flame	3
53	Female	Monday	15:29:00	Lived	Scald	3
65	Female	Friday	19:32:00	Died	SJS/TEN	70
20	Male	Monday	13:23:00	Lived	Flame	2
49	Male	Tuesday	14:08:00	Lived	Electrical	6
59	Male	Tuesday	22:34:00	Lived	Flame	5
75	Male	Monday	06:13:00	Lived	Electrical	1
59	Male	Wednesday	14:27:00	Lived	Scald	10
49	Female	Sunday	18:28:00	Lived	Scald	0
47	Male	Tuesday	17:24:00	Lived	Flame	2
45	Male	Friday	15:58:00	Lived	Contact	11
18	Male	Saturday	12:57:00	Lived	Electrical	1
34	Male	Friday	12:11:00	Lived	Flame	13
67	Female	Thursday	19:40:00	Lived	Flame	4
24	Male	Saturday	12:40:00	Lived	Electrical	2
36	Male	Tuesday	13:42:00	Lived	Scald	23
57	Male	Monday	16:43:00	Lived	Flame	14
35	Male	Saturday	04:45:00	Lived	Contact	3
55	Male	Thursday	00:26:00	Lived	Flame	22
52	Male	Friday	05:14:00	Lived	Scald	3
38	Male	Tuesday	11:08:00	Lived	Electrical	17
27	Male	Friday	21:59:00	Lived	Flame	7
46	Female	Saturday	19:21:00	Lived	Flame	3
55	Female	Friday	22:07:00	Lived	Flame	2
34	Male	Saturday	10:55:00	Lived	Flame	4
29	Male	Saturday	14:30:00	Lived	Flame	10
53	Male	Wednesday	01:24:00	Lived	Flame	10
64	Male	Wednesday	17:49:00	Lived	Flame	1
46	Male	Thursday	04:25:00	Lived	Flame	1
41	Male	Monday	04:08:00	Lived	Scald	5
33	Male	Saturday	02:38:00	Lived	Scald	8
21	Male	Tuesday	16:59:00	Lived	Flame	1
20	Male	Saturday	23:44:00	Lived	Flame	6
26	Male	Tuesday	20:29:00	Lived	Scald	5
36	Female	Sunday	19:20:00	Lived	Flame	1
33	Male	Saturday	16:49:00	Lived	Flame	7
61	Male	Friday	19:09:00	Lived	Flame	4
54	Male	Wednesday	23:30:00	Lived	Scald	4
47	Male	Tuesday	22:03:00	Lived	Flame	4
34	Male	Tuesday	03:11:00	Lived	Flame	5
68	Male	Saturday	16:17:00	Lived	Flame	10
86	Male	Friday	16:36:00	Lived	Flame	2
32	Female	Thursday	16:52:00	Lived	Flame	10
49	Male	Saturday	09:23:00	Lived	Flame	16
30	Male	Sunday	17:51:00	Lived	Flame	7
45	Male	Wednesday	04:55:00	Lived	Scald	3
96	Female	Sunday	17:21:00	Lived	Scald	2
57	Female	Friday	02:36:00	Lived	Flame	3
60	Female	Wednesday	09:53:00	Lived	Flame	10
67	Male	Tuesday	22:07:00	Lived	Flame	1
22	Male	Monday	15:20:00	Lived	Flame	20
62	Female	Wednesday	03:02:00	Lived	Flame	11
69	Male	Tuesday	21:44:00	Lived	Flame	8
23	Female	Sunday	01:29:00	Lived	Flame	25
53	Male	Thursday	09:57:00	Lived	Scald	3
39	Male	Thursday	15:19:00	Lived	Flame	8
79	Male	Monday	16:38:00	Lived	Flame	6
37	Male	Monday	16:14:00	Lived	Scald	2
29	Male	Saturday	12:50:00	Lived	Scald	12
47	Male	Sunday	unk	Lived	Electrical	1
66	Male	Friday	14:00:00	Lived	Flame	15
23	Male	Saturday	02:59:00	Lived	Flame	10
41	Female	Monday	02:13:00	Lived	Flame	10
22	Male	Tuesday	01:44:00	Lived	Scald	7
50	Female	Saturday	14:08:00	Lived	Scald	8
45	Male	Tuesday	12:55:00	Lived	Contact	1
56	Male	Wednesday	10:51:00	Lived	Flame	7
43	Male	Wednesday	16:10:00	Lived	Scald	1
48	Male	Wednesday	23:46:00	Lived	Chemical	7
60	Male	Friday	21:05:00	Lived	Flame	2
53	Male	Wednesday	21:53:00	Lived	Flame	5
24	Male	Saturday	23:25:00	Lived	Flame	10
20	Male	Friday	15:50:00	Lived	Flame	16
61	Female	Friday	unk	Lived	Flame	5
51	Male	Sunday	23:11:00	Lived	Scald	2
50	Female	Thursday	05:15:00	Lived	Flame	1
23	Male	Sunday	03:12:00	Lived	Flame	15
66	Male	Tuesday	09:40:00	Lived	Flame	10
29	Male	Sunday	23:21:00	Lived	Flame	2
82	Female	Friday	21:00:00	Died	SJS/TEN	10
36	Male	Tuesday	22:04:00	Lived	Flame	4
60	Male	Friday	23:42:00	Lived	Flame	4
65	Female	Friday	13:28:00	Lived	Flame	10
22	Male	Thursday	16:33:00	Lived	Electrical	1
43	Male	Monday	05:21:00	Died	Flame	95
50	Male	Thursday	09:06:00	Lived	Scald	1
60	Male	Thursday	08:58:00	Lived	Flame	1
33	Male	Wednesday	02:08:00	Lived	Contact	1
80	Female	Thursday	06:20:00	Died	Flame	20
51	Male	Sunday	03:43:00	Lived	Flame	7
23	Male	Monday	08:49:00	Lived	Flame	4
33	Female	Monday	19:10:00	Lived	Scald	3
69	Male	Wednesday	16:48:00	Lived	Flame	4
38	Male	Thursday	12:12:00	Lived	Flame	1
55	Male	Sunday	08:57:00	Lived	Contact	1
28	Female	Friday	18:26:00	Lived	Scald	7
19	Male	Friday	09:00:00	Lived	Scald	8
53	Male	Tuesday	04:03:00	Lived	Flame	2
25	Male	Friday	11:59:00	Lived	Flame	7
60	Male	Thursday	04:12:00	Lived	Flame	1
25	Female	Sunday	07:22:00	Lived	Chemical	1
36	Male	Tuesday	22:06:00	Lived	Chemical	2
23	Male	Saturday	18:45:00	Lived	Flame	4
51	Male	Wednesday	07:12:00	Lived	Flame	8
25	Male	Tuesday	14:23:00	Lived	Scald	2
63	Female	Monday	19:52:00	Lived	Flame	18
27	Female	Sunday	15:27:00	Lived	Scald	7
60	Male	Monday	09:19:00	Lived	Flame	15.5
19	Male	Saturday	05:39:00	Lived	Chemical	0.4
41	Male	Saturday	23:30:00	Lived	Flame	7
53	Female	Saturday	11:23:00	Lived	Flame	1
54	Female	Saturday	23:57:00	Lived	Scald	1
19	Male	Friday	15:14:00	Lived	Electrical	6
41	Female	Thursday	19:27:00	Lived	Flame	10
29	Male	Saturday	19:53:00	Lived	Scald	5
22	Female	Thursday	22:35:00	Lived	Chemical	1
31	Male	Thursday	16:46:00	Lived	Flame	35
67	Male	Tuesday	19:25:00	Lived	Flame	4
62	Male	Wednesday	15:09:00	Lived	Flame	5
26	Female	Saturday	16:15:00	Lived	Scald	15
32	Male	Thursday	22:57:00	Lived	Flame	1
28	Male	Friday	03:24:00	Died	Flame	0
37	Female	Friday	19:19:00	Lived	Flame	8
74	Female	Wednesday	21:40:00	Died	Flame	0
67	Female	Saturday	16:29:00	Lived	Electrical	7
23	Male	Tuesday	04:59:00	Lived	Flame	4
21	Male	Tuesday	05:51:00	Lived	Flame	17
29	Female	Friday	03:51:00	Lived	Flame
41	Male	Saturday	22:34:00	Lived	Scald	2
27	Female	Tuesday	04:21:00	Lived	Scald	1
21	Female	Wednesday	04:04:00	Lived	Scald	0.5
22	Male	Wednesday	03:00:00	Lived	Scald	1
68	Male	Monday	10:02:00	Lived	Flame	3
66	Male	Tuesday	19:31:00	Lived	Flame	30
21	Male	Tuesday	07:46:00	Lived	Flame	1
50	Male	Tuesday	05:09:00	Lived	Flame	10
39	Female	Friday	16:11:00	Lived	Flame	18
39	Male	Sunday	17:47:00	Lived	Flame	4
26	Male	Tuesday	17:09:00	Lived	Electrical	7
74	Male	Wednesday	07:47:00	Lived	Flame	2
49	Male	Tuesday	15:54:00	Lived	Flame	7
69	Male	Thursday	21:32:00	Lived	Flame	1
49	Male	Thursday	19:19:00	Lived	Flame	5
74	Female	Saturday	21:34:00	Died	Contact	22
89	Female	Tuesday	22:35:00	Lived	Scald	15
26	Male	Friday	08:42:00	Lived	Flame	4
65	Male	Sunday	23:03:00	Lived	Flame	1
63	Female	Friday	15:22:00	Lived	Flame	4
26	Male	Friday	unk	Lived	Scald	4
27	Male	Wednesday	01:11:00	Lived	Flame	22
21	Female	Tuesday	23:49:00	Lived	Scald	4
23	Male	Tuesday	14:59:00	Lived	Flame	9
55	Male	Monday	unk	Lived	Scald	1
35	Male	Friday	11:48:00	Lived	Flame	1
37	Male	Thursday	17:24:00	Lived	Flame	7
33	Male	Saturday	04:39:00	Lived	Flame	2
52	Male	Tuesday	12:23:00	Lived	Contact	5
49	Male	Tuesday	23:37:00	Lived	Flame	1
67	Female	Tuesday	14:15:00	Lived	Flame	7
41	Female	Friday	00:28:00	Lived	Scald	2
54	Female	Saturday	14:49:00	Lived	Contact	2
23	Male	Saturday	20:17:00	Lived	Scald	3
18	Male	Tuesday	07:44:00	Lived	Flame	1
30	Female	Tuesday	05:21:00	Lived	Flame	14
18	Female	Monday	09:09:00	Lived	Scald	2
42	Male	Wednesday	00:45:00	Lived	Scald	9
36	Male	Saturday	16:21:00	Lived	Flame	3
20	Male	Sunday	04:10:00	Lived	Flame	2
32	Male	Saturday	02:15:00	Lived	Flame	18
38	Male	Sunday	08:47:00	Lived	Flame	14.5
51	Male	Thursday	21:37:00	Lived	Flame	3
66	Female	Sunday	16:56:00	Lived	Scald	5
46	Male	Sunday	21:17:00	Lived	Flame	14
59	Female	Monday	00:55:00	Lived	Flame	1
59	Female	Sunday	11:54:00	Died	Flame	75
22	Male	Friday	01:47:00	Lived	Scald	5
46	Male	Monday	18:04:00	Lived	Scald	1
34	Female	Sunday	21:40:00	Lived	Scald	6
83	Female	Saturday	05:26:00	Lived	Contact	1
20	Male	Sunday	00:06:00	Lived	Flame	8
50	Female	Thursday	03:52:00	Lived	Flame	1
64	Male	Monday	00:34:00	Lived	Flame	1
59	Male	Monday	14:14:00	Lived	Flame	11
38	Male	Tuesday	21:57:00	Lived	Electrical	1
66	Female	Friday	12:42:00	Lived	Flame
21	Male	Thursday	08:38:00	Lived	Flame
66	Female	Wednesday	23:03:00	Lived	Scald	3
54	Female	Friday	02:56:00	Lived	Cold Injury	2
73	Male	Thursday	01:35:00	Lived	Flame	9
27	Male	Friday	17:53:00	Lived	Scald	2
88	Female	Wednesday	10:11:00	Lived	Scald	2
30	Female	Sunday	02:05:00	Lived	Flame	10
43	Male	Sunday	07:33:00	Lived	Flame
45	Male	Thursday	15:05:00	Lived	Flame	5
42	Male	Monday	09:26:00	Lived	Electrical	8
66	Male	Wednesday	19:24:00	Lived	Flame	4
43	Male	Friday	18:54:00	Lived	Electrical	0.5
79	Female	Friday	06:47:00	Lived	Flame	5
60	Female	Saturday	23:20:00	Lived	Scald	6
37	Male	Friday	18:46:00	Lived	Contact	16
60	Female	Saturday	20:56:00	Lived	Flame
32	Male	Friday	04:31:00	Lived	Flame	14
64	Male	Friday	15:27:00	Lived	Contact	4
67	Male	Tuesday	18:33:00	Lived	Flame	1
63	Female	Monday	23:44:00	Lived	Flame	25
38	Male	Tuesday	22:16:00	Lived	Flame	15
56	Female	Wednesday	10:21:00	Lived	Scald	1
23	Male	Thursday	06:11:00	Lived	Flame	16
68	Male	Wednesday	22:46:00	Lived	Contact	1
38	Female	Monday	16:11:00	Lived	Scald	6
53	Male	Monday	01:37:00	Lived	Flame	7
48	Male	Friday	13:57:00	Lived	Scald	14
69	Male	Thursday	10:38:00	Lived	Flame	1
50	Female	Wednesday	06:21:00	Lived	Flame	10
27	Female	Saturday	21:45:00	Lived	Scald	7
30	Male	Monday	09:07:00	Lived	Chemical	2
28	Male	Friday	16:25:00	Died	Electrical	11
37	Male	Friday	03:34:00	Died	Flame	50
58	Male	Sunday	00:20:00	Lived	Scald	1
42	Male	Sunday	00:14:00	Lived	Scald	8
61	Female	Wednesday	03:58:00	Lived	Scald	2
49	Male	Sunday	23:31:00	Lived	Scald	11
51	Male	Tuesday	18:44:00	Lived	Flame	7
66	Male	Tuesday	23:14:00	Lived	Scald	8
71	Male	Wednesday	20:42:00	Lived	Flame	4
36	Male	Wednesday	13:56:00	Lived	Flame	8
21	Female	Monday	00:05:00	Lived	Flame	2
67	Male	Tuesday	01:38:00	Lived	Flame	16
43	Male	Monday	02:57:00	Lived	Flame	3
40	Male	Tuesday	17:35:00	Lived	Scald	1
37	Female	Saturday	14:41:00	Lived	Scald	3
27	Male	Saturday	17:38:00	Lived	Flame	6
24	Male	Sunday	21:55:00	Lived	Flame	2
60	Male	Sunday	20:04:00	Lived	Flame	1
41	Male	Monday	06:49:00	Lived	Contact	0.5
31	Female	Wednesday	04:08:00	Lived	Scald	1
54	Male	Thursday	16:43:00	Lived	Electrical
74	Female	Sunday	10:34:00	Died	Flame
59	Female	Tuesday	00:27:00	Died	Flame	30
55	Male	Friday	01:06:00	Lived	Scald	10
42	Male	Monday	00:14:00	Lived	Scald	4
72	Female	Sunday	00:44:00	Lived	Flame	3
69	Male	Wednesday	17:54:00	Lived	Flame	16
20	Male	Thursday	15:50:00	Lived	Scald	8
31	Male	Saturday	06:20:00	Lived	Scald	2
63	Female	Sunday	19:00:00	Lived	Flame	7
18	Female	Sunday	11:55:00	Lived	Flame	7
52	Male	Wednesday	12:29:00	Lived	Flame	10
73	Female	Monday	16:43:00	Lived	Flame	6
75	Male	Monday	15:06:00	Lived	Flame	14
54	Male	Thursday	19:58:00	Lived	Contact	19
56	Male	Friday	17:32:00	Lived	Flame	4
29	Female	Sunday	21:12:00	Lived	Scald	1
21	Female	Sunday	18:54:00	Lived	Scald	4
22	Male	Monday	15:53:00	Lived	Scald	2
35	Male	Wednesday	20:34:00	Lived	Flame	7
24	Male	Tuesday	21:56:00	Lived	Scald	1
59	Male	Wednesday	20:28:00	Lived	Scald	2
62	Male	Wednesday	17:50:00	Lived	Scald	3
58	Male	Saturday	13:17:00	Lived	Flame	1
49	Male	Friday	19:11:00	Lived	Flame	1
57	Male	Friday	03:04:00	Lived	Flame	2
52	Male	Monday	11:21:00	Lived	Flame	8
55	Male	Saturday	17:53:00	Lived	Flame	7
67	Female	Sunday	21:46:00	Lived	Flame	1
45	Male	Sunday	23:17:00	Lived	Contact	5
74	Male	Friday	11:53:00	Lived	Flame	6
59	Male	Saturday	03:11:00	Lived	Flame	1
18	Male	Sunday	05:40:00	Lived	Flame	4
63	Male	Saturday	00:29:00	Lived	Flame	9
57	Male	Wednesday	22:01:00	Lived	Flame	1
33	Male	Tuesday	17:01:00	Lived	Chemical	32
42	Male	Tuesday	14:45:00	Lived	Flame	6
37	Male	Monday	11:18:00	Lived	Scald	16
52	Female	Saturday	00:46:00	Lived	Flame	3
45	Female	Wednesday	13:41:00	Lived	Scald	1
68	Female	Friday	05:02:00	Lived	Flame	1
26	Male	Sunday	12:37:00	Lived	Flame	4
37	Male	Sunday	20:20:00	Lived	Contact	1
63	Male	Monday	16:12:00	Lived	Flame	14
46	Male	Tuesday	23:46:00	Lived	Flame	9
34	Male	Sunday	13:43:00	Lived	Electrical	1
50	Male	Saturday	01:15:00	Lived	Friction	2
67	Male	Tuesday	19:47:00	Lived	Chemical	0.25
40	Male	Wednesday	12:07:00	Lived	Flame	20
56	Female	Saturday	08:06:00	Lived	Flame
60	Male	Saturday	19:54:00	Lived	Flame	10
23	Male	Monday	00:36:00	Lived	Scald	1
53	Male	Thursday	15:41:00	Lived	Scald	1
22	Male	Sunday	14:50:00	Lived	Flame	6
22	Male	Sunday	16:08:00	Lived	Scald	3
92	Male	Thursday	14:23:00	Lived	Flame
74	Male	Thursday	15:17:00	Lived	Flame
73	Male	Thursday	20:04:00	Lived	Flame
46	Male	Thursday	20:12:00	Lived	Flame
29	Male	Monday	06:01:00	Lived	Chemical	2
55	Female	Monday	17:15:00	Lived	Flame
28	Male	Saturday	20:07:00	Lived	Chemical
52	Female	Monday	01:17:00	Lived	SJS/TEN	9
38	Male	Monday	23:10:00	Lived	Chemical	1
75	Female	Friday	14:39:00	Lived	Friction	10
21	Male	Saturday	13:58:00	Lived	Flame
58	Male	Thursday	04:32:00	Lived	Flame
51	Female	Saturday	03:04:00	Lived	Flame
26	Female	Sunday	17:14:00	Lived	Flame
29	Male	Friday	02:25:00	Lived	Flame
88	Male	Friday	14:17:00	Died	Flame	10
18	Male	Saturday	08:44:00	Lived	Flame	6
61	Male	Sunday	10:55:00	Died	Flame	18
77	Male	Sunday	18:37:00	Lived	Flame	6
63	Male	Saturday	02:32:00	Lived	Flame	3
50	Female	Friday	14:17:00	Lived	Flame	1
66	Male	Sunday	09:35:00	Lived	Flame	1
45	Female	Sunday	19:08:00	Lived	Scald	1
60	Male	Tuesday	15:11:00	Lived	Flame	6
38	Male	Thursday	17:37:00	Lived	Flame	10
44	Male	Wednesday	15:10:00	Lived	Flame	4
72	Male	Wednesday	22:35:00	Lived	Flame	3
53	Male	Monday	unk	Died	Electrical
45	Male	Thursday	12:04:00	Lived	Contact	4
45	Female	Monday	09:57:00	Lived	Chemical	1
24	Female	Saturday	20:45:00	Lived	SJS/TEN	90
21	Female	Thursday	11:49:00	Lived	Contact	6
40	Male	Tuesday	02:17:00	Lived	Flame	8.5
40	Male	Saturday	03:22:00	Lived	Flame	9
67	Male	Wednesday	19:24:00	Died	Contact	70
28	Male	Friday	21:37:00	Lived	Flame	5
70	Male	Monday	unk	Lived	Contact	2
29	Male	Sunday	19:35:00	Lived	Contact	2
65	Male	Wednesday	12:26:00	Lived	Flame	1
29	Male	Thursday	18:33:00	Lived	Chemical	5
63	Male	Thursday	16:55:00	Lived	Flame	10
76	Male	Thursday	15:20:00	Lived	Flame	14
93	Female	Saturday	01:44:00	Died	Flame	20
64	Male	Monday	17:46:00	Lived	Contact	2
58	Male	Monday	15:10:00	Lived	Contact	2
48	Female	Wednesday	22:22:00	Lived	Flame
65	Male	Thursday	17:13:00	Lived	Flame	5
55	Male	Saturday	16:48:00	Lived	Flame	6
47	Female	Wednesday	12:25:00	Lived	Flame	3
73	Male	Tuesday	22:26:00	Lived	Flame	2
48	Male	Sunday	18:41:00	Lived	Flame	3
38	Male	Sunday	16:42:00	Lived	Flame	8
65	Female	Monday	17:53:00	Lived	Scald	1
65	Male	Sunday	18:27:00	Lived	Flame	1
34	Male	Friday	02:21:00	Lived	Flame	5
52	Male	Wednesday	22:27:00	Lived	Flame	2
76	Male	Sunday	23:40:00	Lived	Flame	4
45	Male	Sunday	18:28:00	Lived	Electrical	1
49	Female	Wednesday	12:19:00	Lived	Electrical	4
49	Male	Thursday	19:13:00	Lived	Chemical	1
36	Female	Monday	20:22:00	Lived	Scald	5
81	Female	Saturday	10:29:00	Lived	Flame	3
28	Male	Monday	23:13:00	Lived	Flame	4
46	Male	Friday	21:39:00	Lived	Contact	2
67	Male	Sunday	02:55:00	Lived	Flame	6
42	Male	Wednesday	03:07:00	Lived	Chemical	1
31	Male	Monday	09:05:00	Lived	Flame	10
32	Male	Friday	23:17:00	Lived	Flame	28
58	Male	Sunday	02:35:00	Lived	Chemical	4
38	Male	Friday	03:59:00	Lived	Flame	3
32	Female	Sunday	14:12:00	Lived	Flame	15
29	Male	Sunday	01:38:00	Lived	Scald	15
40	Male	Wednesday	20:59:00	Lived	Flame	6
73	Male	Sunday	05:05:00	Lived	Flame	8
34	Male	Tuesday	21:40:00	Lived	Scald	3
68	Male	Friday	23:25:00	Lived	Flame	1
44	Male	Tuesday	02:56:00	Lived	Scald	2
58	Female	Tuesday	00:36:00	Lived	Flame	4
36	Male	Thursday	16:55:00	Lived	Electrical	2
54	Female	Thursday	14:13:00	Lived	Contact	8
31	Male	Saturday	21:54:00	Lived	Scald	4
50	Female	Thursday	11:03:00	Lived	Flame	1
27	Male	Tuesday	06:04:00	Lived	Scald	10
59	Male	Tuesday	09:50:00	Lived	Flame	1
20	Male	Thursday	23:47:00	Lived	Scald	2
53	Male	Saturday	06:53:00	Lived	Flame	1
54	Female	Thursday	08:03:00	Lived	Flame	1
48	Male	Thursday	01:30:00	Lived	Flame	1
71	Male	Saturday	23:15:00	Lived	Chemical	3
70	Female	Saturday	00:38:00	Lived	Scald	6
62	Male	Friday	12:44:00	Lived	Flame	32
27	Male	Monday	09:17:00	Lived	Scald	1
23	Female	Tuesday	15:36:00	Lived	Scald	6
52	Male	Thursday	20:19:00	Lived	Chemical	10
53	Female	Saturday	05:06:00	Lived	Flame	4
38	Male	Sunday	00:42:00	Lived	Flame	2
43	Female	Saturday	20:34:00	Lived	Flame	6
32	Male	Tuesday	14:00:00	Lived	Electrical	1
58	Male	Tuesday	15:25:00	Lived	Flame	15
32	Male	Wednesday	03:51:00	Lived	Scald	6
56	Male	Friday	01:16:00	Lived	Flame	10
67	Male	Monday	17:40:00	Lived	Scald	2
36	Female	Wednesday	09:43:00	Lived	Contact	1
24	Male	Tuesday	13:10:00	Lived	Scald	15
45	Male	Tuesday	09:54:00	Lived	Scald	4
68	Male	Saturday	14:37:00	Lived	Flame	4
56	Male	Saturday	20:15:00	Lived	Flame	13
28	Female	Monday	16:19:00	Lived	Flame	10
68	Male	Monday	18:00:00	Lived	Flame	42
48	Male	Sunday	22:20:00	Lived	Flame	0.5
18	Male	Sunday	23:16:00	Lived	Flame	13
28	Male	Monday	14:40:00	Lived	Electrical	0.5
42	Male	Tuesday	18:21:00	Lived	Flame	1
26	Female	Monday	23:32:00	Lived	Scald	2
51	Male	Sunday	14:28:00	Lived	Flame	2
62	Male	Friday	00:27:00	Lived	Scald	4
48	Female	Saturday	11:28:00	Lived	Flame	1
39	Female	Friday	20:15:00	Lived	Flame	11
65	Female	Monday	00:13:00	Lived	Flame	1
72	Male	Tuesday	22:52:00	Lived	Flame	12
46	Male	Tuesday	20:19:00	Lived	Flame	15
32	Male	Monday	00:21:00	Lived	Scald	5
23	Male	Monday	18:21:00	Lived	Flame	0.5
24	Female	Wednesday	00:19:00	Lived	Scald	6
60	Female	Friday	01:57:00	Lived	Flame	18
47	Female	Saturday	18:57:00	Lived	Flame	9
19	Female	Thursday	03:42:00	Lived	Scald	3
40	Male	Wednesday	19:01:00	Lived	Flame	4
47	Male	Saturday	21:35:00	Lived	Flame	9
67	Male	Thursday	10:37:00	Lived	Flame	1
46	Female	Monday	14:44:00	Lived	Chemical
27	Male	Monday	06:59:00	Lived	Flame	5
25	Female	Friday	12:53:00	Lived	Flame	18
71	Male	Friday	18:34:00	Lived	Flame	14
58	Male	Monday	22:34:00	Lived	Flame	14
44	Male	Saturday	23:37:00	Lived	Flame	14
78	Male	Saturday	16:52:00	Lived	Flame	1
42	Male	Saturday	18:07:00	Lived	Flame	10
47	Male	Saturday	22:51:00	Lived	Flame	7
39	Female	Thursday	21:31:00	Lived	Chemical	4
28	Male	Thursday	05:08:00	Lived	Electrical	4
50	Male	Friday	18:04:00	Lived	Contact	15
75	Male	Wednesday	16:29:00	Lived	Scald	6
25	Female	Wednesday	03:29:00	Lived	Electrical
36	Female	Sunday	07:03:00	Lived	Scald	1
47	Male	Saturday	23:54:00	Lived	Flame	2
61	Male	Thursday	01:39:00	Died	Flame
58	Male	Thursday	06:54:00	Lived	SJS/TEN	5
50	Female	Saturday	13:43:00	Lived	SJS/TEN	4
28	Male	Sunday	20:31:00	Lived	SJS/TEN	3
50	Male	Wednesday	12:55:00	Lived	Electrical	10
70	Male	Saturday	21:41:00	Lived	Flame
48	Male	Saturday	20:37:00	Lived	Flame
49	Female	Sunday	00:10:00	Lived	Flame	1
45	Male	Friday	18:25:00	Died	SJS/TEN	40
77	Female	Sunday	03:31:00	Lived	SJS/TEN	15
53	Male	Monday	12:59:00	Lived	Chemical	1
33	Male	Saturday	19:58:00	Lived	Cold Injury
51	Male	Tuesday	19:08:00	Lived	Electrical
27	Male	Saturday	18:36:00	Lived	Scald	4.5
40	Female	Saturday	16:28:00	Lived	SJS/TEN	3
87	Male	Tuesday	22:36:00	Lived	SJS/TEN	35
34	Male	Thursday	15:35:00	Lived	Electrical	1
32	Female	Sunday	05:50:00	Lived	Flame	1
43	Male	Friday	06:46:00	Lived	Cold Injury	4
59	Male	Monday	02:23:00	Lived	Flame	1
27	Male	Sunday	02:37:00	Lived	Cold Injury	2
27	Female	Tuesday	22:06:00	Lived	Scald	1
25	Male	Sunday	04:00:00	Lived	Flame	9
23	Male	Saturday	10:55:00	Lived	Scald	1
41	Male	Saturday	17:36:00	Lived	Flame	7
55	Female	Saturday	23:08:00	Lived	Flame	6
25	Male	Wednesday	00:16:00	Lived	Flame	7
56	Male	Thursday	16:45:00	Lived	Flame	1
32	Male	Friday	01:28:00	Lived	Scald	10
26	Male	Thursday	10:24:00	Lived	Electrical	1
44	Male	Thursday	21:24:00	Lived	Flame	15
59	Female	Thursday	00:25:00	Lived	Flame	2
23	Male	Sunday	01:12:00	Lived	Flame	28
31	Male	Saturday	00:18:00	Lived	Flame	20
75	Male	Thursday	18:09:00	Lived	Scald	5
35	Male	Monday	00:42:00	Lived	Scald	5
23	Male	Saturday	12:39:00	Died	Flame
74	Male	Monday	11:53:00	Lived	Chemical	4
54	Male	Tuesday	17:55:00	Lived	Flame	8
26	Male	Wednesday	21:07:00	Lived	Flame	3
53	Female	Saturday	02:17:00	Lived	Scald	5
32	Female	Sunday	21:55:00	Lived	Scald	7
79	Male	Monday	22:50:00	Lived	Flame	5
22	Female	Friday	06:13:00	Lived	Scald	15
47	Male	Monday	18:55:00	Lived	Scald	13
34	Male	Tuesday	10:35:00	Lived	Electrical	1
76	Male	Friday	02:54:00	Died	Flame	40
75	Female	Saturday	18:59:00	Lived	Contact	5
58	Male	Tuesday	04:19:00	Died	Scald	17
67	Female	Monday	00:16:00	Lived	Flame	3
24	Male	Wednesday	20:01:00	Lived	Electrical
24	Male	Thursday	21:01:00	Lived	Flame	8
70	Male	Thursday	20:43:00	Lived	Flame	5
39	Female	Friday	23:27:00	Lived	Chemical	2
18	Male	Monday	17:15:00	Lived	Flame	23
64	Male	Friday	10:11:00	Lived	Flame	18
57	Male	Saturday	02:35:00	Lived	Electrical	9
25	Female	Saturday	22:54:00	Lived	Scald	6
21	Female	Thursday	02:21:00	Lived	Flame	4
67	Male	Saturday	01:28:00	Lived	Flame	4
31	Male	Wednesday	12:50:00	Lived	Contact	3
26	Female	Monday	03:48:00	Lived	Chemical	1
59	Female	Wednesday	02:28:00	Lived	Flame	1
70	Male	Wednesday	11:36:00	Lived	Flame	15
54	Female	Friday	23:34:00	Lived	Flame	40
30	Female	Saturday	22:38:00	Lived	Scald	5
38	Male	Wednesday	07:39:00	Lived	Flame	15
42	Female	Monday	14:04:00	Lived	Flame	7
21	Male	Monday	12:24:00	Lived	Scald	2
21	Male	Saturday	21:04:00	Lived	Flame	20
48	Male	Wednesday	02:30:00	Lived	Scald	9
36	Female	Tuesday	12:13:00	Lived	Flame	25
68	Female	Monday	23:45:00	Lived	SJS/TEN	93
57	Male	Wednesday	17:44:00	Lived	Flame	3
51	Male	Tuesday	18:56:00	Lived	Flame	6
51	Male	Friday	09:22:00	Lived	Scald	3
26	Male	Saturday	22:17:00	Lived	Contact	5
67	Male	Sunday	23:26:00	Lived	Flame	9
55	Female	Wednesday	18:33:00	Lived	Flame
47	Male	Wednesday	07:42:00	Lived	Flame
35	Male	Tuesday	01:33:00	Lived	Electrical	1
63	Female	Saturday	22:30:00	Lived	Chemical	8
65	Female	Thursday	02:52:00	Lived	Flame	1
55	Male	Thursday	18:33:00	Lived	Electrical	3
65	Male	Saturday	14:08:00	Lived	Flame	6
20	Female	Saturday	00:36:00	Lived	Flame	1
27	Male	Saturday	04:41:00	Lived	Flame	18
26	Male	Wednesday	14:38:00	Lived	Chemical	1
73	Female	Sunday	18:50:00	Lived	Flame	10
75	Male	Friday	15:45:00	Lived	Flame	3
32	Female	Monday	05:24:00	Lived	Flame	1
45	Male	Sunday	04:50:00	Lived	Scald	6
64	Male	Saturday	13:26:00	Lived	Flame	4
40	Male	Sunday	07:58:00	Lived	Chemical	7
32	Male	Thursday	01:35:00	Lived	Flame	8
18	Male	Monday	00:39:00	Lived	Friction	3
37	Male	Wednesday	19:43:00	Lived	SJS/TEN	1
57	Male	Sunday	01:58:00	Lived	Flame	20
41	Female	Wednesday	19:12:00	Lived	Flame	7
49	Male	Tuesday	22:51:00	Lived	Contact	5
43	Male	Tuesday	03:00:00	Lived	Scald	2
24	Male	Friday	19:24:00	Lived	Scald	4
21	Female	Sunday	17:09:00	Lived	Flame	10
35	Male	Friday	15:35:00	Lived	Electrical	10
52	Male	Friday	19:10:00	Lived	Flame	22
33	Male	Monday	05:49:00	Lived	Flame	40
51	Male	Monday	17:43:00	Lived	Flame	53
51	Male	Thursday	12:22:00	Lived	Electrical	50
77	Female	Monday	04:21:00	Lived	Flame	5
38	Male	Saturday	03:47:00	Lived	Flame	2
41	Male	Saturday	04:07:00	Lived	Flame	2
65	Female	Saturday	08:49:00	Lived	Flame
67	Male	Monday	14:35:00	Lived	Flame	7.5
21	Female	Thursday	21:50:00	Lived	Flame	9
68	Female	Thursday	21:36:00	Lived	Flame	1
48	Male	Friday	22:58:00	Lived	Flame	6
32	Male	Saturday	21:37:00	Lived	Scald	8
22	Male	Sunday	17:29:00	Lived	Flame	1
47	Male	Tuesday	03:39:00	Lived	Flame
34	Female	Wednesday	16:37:00	Lived	Contact	2
46	Male	Wednesday	22:00:00	Lived	Flame	14
49	Male	Thursday	11:19:00	Lived	Flame	5.02
21	Male	Friday	01:21:00	Lived	Scald	3
29	Male	Thursday	17:32:00	Lived	Flame	1
61	Male	Friday	01:06:00	Lived	Flame
72	Male	Friday	15:28:00	Lived	Flame
42	Male	Saturday	05:48:00	Lived	Electrical	30
47	Male	Monday	03:50:00	Lived	Scald	15
73	Female	Tuesday	20:59:00	Lived	Scald	15
61	Male	Wednesday	20:35:00	Lived	SJS/TEN	2
81	Male	Friday	14:16:00	Died	Flame	10
44	Female	Wednesday	09:34:00	Lived	Flame
65	Male	Thursday	15:33:00	Died	Flame	50
39	Female	Tuesday	00:07:00	Lived	Contact	3
49	Male	Wednesday	13:29:00	Lived	Flame	8
32	Female	Thursday	15:22:00	Lived	Scald	2
18	Male	Friday	23:49:00	Lived	Scald	8
23	Male	Wednesday	03:10:00	Lived	Scald	10
81	Male	Monday	11:07:00	Lived	Electrical	9
46	Female	Tuesday	18:29:00	Lived	Scald	12
59	Female	Wednesday	14:18:00	Lived	Scald	12
55	Male	Wednesday	05:25:00	Lived	Flame	1
66	Male	Saturday	04:03:00	Lived	Flame	14
26	Male	Monday	17:36:00	Lived	Scald	10
75	Male	Thursday	13:42:00	Lived	Contact	3
25	Male	Sunday	19:20:00	Lived	Flame	12
27	Male	Friday	17:50:00	Lived	Flame	6
43	Male	Thursday	03:10:00	Lived	Flame	50
58	Female	Tuesday	06:36:00	Lived	Flame	2
23	Female	Tuesday	23:43:00	Lived	Scald	1
59	Female	Thursday	11:52:00	Lived	Scald	7.5
89	Male	Tuesday	18:12:00	Lived	Scald	2
50	Female	Friday	03:13:00	Lived	Flame	5
69	Female	Saturday	04:29:00	Lived	Flame	12
27	Male	Thursday	13:04:00	Lived	Scald	2.5
54	Male	Thursday	11:13:00	Lived	Flame	1
22	Male	Sunday	00:20:00	Lived	Flame	14
56	Male	Saturday	15:34:00	Lived	Flame	2
52	Male	Monday	16:57:00	Lived	Electrical	2
50	Female	Wednesday	17:33:00	Lived	Scald	2
58	Male	Wednesday	00:35:00	Lived	Flame	1
48	Male	Thursday	22:15:00	Lived	Flame	3
62	Female	Thursday	18:01:00	Lived	Scald	4
41	Female	Friday	17:09:00	Lived	Flame	1
57	Male	Saturday	16:46:00	Lived	Flame	1
49	Male	Tuesday	19:47:00	Lived	Flame	10
23	Female	Sunday	16:39:00	Lived	Flame	4
22	Female	Friday	20:28:00	Lived	Chemical	1
77	Male	Saturday	11:03:00	Lived	Flame	1
59	Female	Monday	13:11:00	Lived	Flame	2
24	Male	Tuesday	15:40:00	Lived	Flame	9
32	Male	Saturday	03:51:00	Lived	Flame	1
40	Male	Thursday	02:05:00	Died	Flame	95
27	Male	Friday	18:52:00	Lived	Flame	0.5
37	Female	Saturday	19:48:00	Lived	Electrical	0.5
63	Male	Tuesday	20:44:00	Died	Contact	35
55	Female	Sunday	16:56:00	Lived	Flame	4
45	Male	Friday	23:21:00	Lived	Flame	20
24	Male	Sunday	20:30:00	Lived	Flame	0.5
46	Male	Tuesday	04:51:00	Lived	Chemical	15
40	Male	Friday	13:47:00	Lived	Flame	3
57	Male	Thursday	19:39:00	Lived	Scald	15
35	Female	Monday	21:48:00	Lived	Flame	5
64	Female	Wednesday	20:10:00	Lived	Flame	5
58	Male	Monday	00:00:00	Lived	Flame	12
67	Male	Tuesday	00:03:00	Lived	SJS/TEN
51	Male	Wednesday	11:21:00	Lived	Flame	15
50	Male	Tuesday	23:46:00	Lived	Chemical	7
57	Male	Wednesday	13:57:00	Lived	Scald	14.5
22	Male	Sunday	01:50:00	Lived	Flame	9
61	Male	Thursday	17:10:00	Lived	Flame	3
56	Female	Thursday	19:23:00	Lived	Scald	8.25
19	Female	Wednesday	23:03:00	Lived	Scald	4.5
55	Male	Thursday	17:24:00	Lived	Scald	8
23	Female	Monday	01:20:00	Lived	Scald	1
56	Female	Tuesday	16:09:00	Lived	Flame	6
29	Female	Monday	06:04:00	Lived	Contact	6
26	Male	Saturday	03:15:00	Lived	Flame	7.5
20	Male	Sunday	00:27:00	Lived	Flame	34.5
48	Male	Saturday	01:12:00	Lived	Flame	5
23	Male	Saturday	02:03:00	Lived	Flame	11.25
56	Male	Friday	19:11:00	Lived	Scald	1
56	Male	Monday	05:49:00	Lived	Flame	1
57	Male	Sunday	10:37:00	Lived	Flame	4
72	Male	Wednesday	00:51:00	Lived	Flame	2
78	Male	Thursday	09:21:00	Lived	Contact	10
31	Male	Wednesday	11:45:00	Lived	Scald	9
62	Male	Wednesday	07:19:00	Died	Flame	8.5
66	Male	Thursday	10:29:00	Lived	Contact	1
62	Male	Wednesday	19:00:00	Lived	Flame	1
58	Female	Friday	17:32:00	Lived	Scald	8
28	Male	Sunday	18:36:00	Lived	Flame	8
39	Male	Saturday	10:13:00	Lived	Scald	2
90	Female	Tuesday	05:57:00	Lived	SJS/TEN	2.5
58	Female	Wednesday	09:24:00	Lived	Flame	1
47	Female	Thursday	18:03:00	Lived	Flame	15
70	Male	Friday	00:22:00	Lived	Flame	8
58	Male	Friday	18:54:00	Lived	Flame	1
62	Male	Wednesday	01:50:00	Lived	Flame	12
20	Male	Friday	06:43:00	Lived	Contact	1
42	Female	Saturday	13:29:00	Lived	Flame	2
34	Female	Saturday	19:44:00	Lived	Scald	6
65	Male	Monday	20:41:00	Lived	Flame	1
18	Female	Tuesday	19:11:00	Lived	Scald	3
61	Male	Sunday	16:57:00	Lived	Flame	4
80	Female	Sunday	05:29:00	Died	Flame	30.5
39	Male	Sunday	10:48:00	Lived	Chemical	7
60	Female	Sunday	16:26:00	Lived	Flame	1
44	Male	Tuesday	14:59:00	Lived	Flame	0.5
49	Male	Tuesday	15:30:00	Lived	Flame	8
40	Male	Wednesday	03:43:00	Lived	Flame	1
20	Male	Thursday	03:27:00	Lived	Flame	15
38	Female	Thursday	01:00:00	Lived	Flame	5
50	Female	Friday	19:39:00	Lived	Contact	3
72	Male	Saturday	00:43:00	Lived	Flame	1
74	Male	Sunday	02:09:00	Lived	Scald	3
50	Male	Sunday	03:52:00	Lived	Flame	3
42	Male	Thursday	07:02:00	Lived	Flame	3
40	Female	Thursday	08:03:00	Lived	Flame	3
25	Male	Monday	00:23:00	Lived	Electrical	1
27	Female	Monday	15:37:00	Lived	Scald	2
53	Male	Tuesday	12:35:00	Lived	Flame	15
27	Male	Monday	06:36:00	Lived	Chemical	2
37	Male	Wednesday	11:02:00	Lived	Flame	1
34	Male	Thursday	00:41:00	Lived	Flame	3
72	Male	Monday	11:46:00	Lived	Flame	1
54	Female	Saturday	13:03:00	Lived	Flame	7
51	Male	Friday	10:24:00	Lived	Flame	9
29	Male	Thursday	00:23:00	Lived	SJS/TEN	10
73	Male	Thursday	03:13:00	Lived	Flame	1
63	Male	Thursday	00:54:00	Lived	Contact	8
62	Male	Saturday	03:46:00	Lived	Flame	8
25	Female	Sunday	07:42:00	Lived	Contact	5
22	Male	Sunday	00:56:00	Lived	Flame	7
20	Male	Tuesday	00:29:00	Lived	Chemical	18
46	Female	Thursday	14:57:00	Lived	Contact	6
43	Male	Friday	11:19:00	Lived	Flame	14
53	Male	Friday	00:13:00	Lived	Flame	7.5
82	Male	Thursday	13:54:00	Lived	Flame	18
78	Male	Sunday	04:17:00	Lived	Flame	12
29	Male	Tuesday	08:42:00	Lived	Unknown Etiology	2.25
28	Male	Tuesday	03:10:00	Lived	Flame
49	Female	Monday	02:12:00	Lived	Scald	7
20	Male	Sunday	23:17:00	Lived	Flame	1.75
68	Male	Monday	05:10:00	Lived	Flame	6
46	Male	Tuesday	21:08:00	Lived	Scald	2
56	Male	Monday	22:45:00	Lived	Flame	6.25
59	Male	Wednesday	22:40:00	Lived	Chemical	1
75	Male	Thursday	19:55:00	Lived	Flame
58	Female	Thursday	15:55:00	Lived	Contact	1
50	Male	Thursday	04:16:00	Lived	Flame	4
46	Male	Tuesday	23:33:00	Lived	Flame	7
74	Female	Sunday	07:58:00	Lived	Flame	1
29	Female	Sunday	22:25:00	Lived	SJS/TEN	45
41	Female	Monday	04:46:00	Lived	Flame
65	Male	Monday	12:07:00	Lived	Flame	1
47	Male	Tuesday	17:33:00	Lived	SJS/TEN	3
36	Male	Tuesday	12:39:00	Lived	Chemical	5
53	Female	Thursday	18:07:00	Lived	Contact	1
47	Female	Saturday	00:16:00	Lived	Flame	6.5
75	Female	Sunday	06:49:00	Lived	Scald	1
26	Female	Sunday	17:42:00	Lived	Scald	5
52	Male	Monday	18:57:00	Lived	Scald	1
20	Female	Sunday	02:18:00	Lived	Scald	2
82	Male	Tuesday	16:53:00	Lived	Flame	9
46	Male	Monday	03:52:00	Lived	Scald	4
81	Male	Tuesday	18:06:00	Lived	Flame	15
29	Female	Wednesday	07:03:00	Lived	Flame
65	Male	Wednesday	19:38:00	Lived	Flame	15
18	Male	Tuesday	18:07:00	Lived	Flame	7
23	Male	Sunday	16:42:00	Lived	Flame	7
43	Female	Wednesday	10:58:00	Lived	Flame
18	Male	Wednesday	02:54:00	Lived	Scald	1
36	Male	Thursday	06:10:00	Lived	Flame
59	Male	Saturday	19:23:00	Lived	Flame	36
52	Male	Saturday	23:17:00	Lived	Flame	1
34	Female	Sunday	04:01:00	Lived	Scald	3
24	Male	Wednesday	22:08:00	Lived	Electrical	0.5
73	Female	Tuesday	14:14:00	Lived	Flame	1.5
23	Male	Tuesday	22:01:00	Lived	Scald	8
25	Male	Saturday	19:55:00	Lived	Scald	11
67	Female	Friday	14:42:00	Lived	Flame	11
63	Male	Friday	21:53:00	Lived	Contact	1
58	Male	Sunday	12:02:00	Lived	Flame	1
87	Female	Monday	11:08:00	Lived	Flame	1
46	Male	Wednesday	17:27:00	Lived	Chemical	2
24	Male	Thursday	09:00:00	Lived	Flame	12
26	Male	Thursday	09:40:00	Lived	Flame	3
83	Male	Thursday	11:23:00	Lived	Flame
80	Female	Thursday	11:20:00	Lived	Flame
57	Female	Friday	16:25:00	Lived	Scald	6
62	Female	Saturday	13:26:00	Lived	Flame	8
55	Female	Saturday	09:42:00	Lived	Flame	20
81	Male	Sunday	14:18:00	Died	Flame	48
24	Male	Monday	08:08:00	Lived	Flame	23
75	Male	Tuesday	19:15:00	Lived	Flame	10
67	Male	Thursday	10:30:00	Lived	Flame	1
49	Male	Thursday	20:42:00	Lived	Scald	3
40	Female	Saturday	15:48:00	Lived	Flame	20
48	Male	Tuesday	16:41:00	Lived	Scald	6
50	Male	Wednesday	10:15:00	Lived	Contact	0.25
77	Female	Tuesday	10:48:00	Lived	Scald	2
82	Male	Monday	15:28:00	Lived	Flame	16
51	Male	Thursday	01:10:00	Lived	Flame	11
49	Female	Thursday	23:23:00	Lived	Flame	21
33	Male	Friday	21:17:00	Lived	Electrical	25
52	Female	Friday	23:01:00	Lived	SJS/TEN	5
40	Male	Saturday	07:21:00	Died	Flame	40
71	Male	Saturday	17:11:00	Lived	Contact	1
29	Male	Saturday	03:17:00	Lived	Electrical	12
55	Female	Wednesday	22:15:00	Lived	Chemical	4
50	Male	Wednesday	19:55:00	Lived	Scald	0.5
45	Male	Thursday	16:14:00	Lived	Scald	3.5
35	Male	Thursday	17:13:00	Lived	Scald	1
78	Male	Friday	19:22:00	Lived	Scald	2
23	Male	Saturday	05:02:00	Lived	Flame	6
25	Male	Monday	17:09:00	Lived	Flame	20
58	Male	Tuesday	10:58:00	Lived	Flame	16
35	Male	Wednesday	22:11:00	Lived	SJS/TEN	0.5
47	Male	Friday	17:39:00	Lived	Flame	3
67	Male	Friday	15:34:00	Died	Flame	43
42	Male	Saturday	21:57:00	Lived	Flame	8
54	Male	Sunday	16:57:00	Lived	Flame	4
49	Male	Thursday	08:58:00	Lived	Flame	5
61	Female	Friday	23:55:00	Lived	Flame	1
57	Male	Friday	18:18:00	Lived	Flame	0.5
58	Male	Monday	01:07:00	Lived	Flame	1
19	Female	Tuesday	22:26:00	Lived	Flame	5
45	Male	Friday	12:18:00	Lived	Electrical	0.5
55	Male	Friday	18:29:00	Lived	Scald	3
33	Male	Sunday	03:31:00	Lived	Flame
31	Male	Monday	10:23:00	Lived	Chemical	4
62	Female	Monday	15:16:00	Died	Flame	50
52	Male	Monday	19:36:00	Lived	Flame	0.5
69	Male	Monday	14:26:00	Lived	Flame	10
42	Male	Tuesday	12:39:00	Lived	Electrical	2
76	Male	Thursday	21:37:00	Lived	Flame	7
70	Male	Thursday	08:32:00	Lived	Flame	1
27	Male	Thursday	01:36:00	Lived	Chemical	60
36	Female	Saturday	11:00:00	Lived	Scald	4
24	Male	Monday	16:17:00	Lived	Scald	5
82	Male	Tuesday	19:48:00	Lived	Flame
48	Male	Thursday	00:08:00	Lived	Flame	1
69	Female	Thursday	18:52:00	Lived	Flame
77	Male	Thursday	16:13:00	Died	Flame	70
20	Female	Friday	11:29:00	Lived	SJS/TEN	5
36	Female	Sunday	14:07:00	Lived	Flame	5
51	Male	Tuesday	07:46:00	Died	Flame	80
37	Male	Thursday	17:52:00	Lived	Flame	3
50	Female	Friday	22:37:00	Lived	Scald	5
41	Male	Friday	11:42:00	Lived	Flame	7
48	Male	Friday	11:35:00	Lived	Flame	35
67	Male	Saturday	14:41:00	Lived	Flame	2
22	Female	Saturday	00:55:00	Lived	Flame	7.5
24	Female	Friday	17:34:00	Lived	Chemical	5.5
56	Male	Saturday	21:02:00	Lived	Chemical	4
65	Female	Sunday	06:12:00	Lived	Flame	15
63	Male	Monday	14:00:00	Lived	Flame	1
20	Male	Monday	05:41:00	Lived	Flame	0.5
56	Male	Tuesday	09:13:00	Lived	Friction	5
30	Male	Wednesday	15:32:00	Lived	Flame	5
61	Male	Friday	00:58:00	Lived	Flame
60	Male	Saturday	20:26:00	Lived	Flame	3
60	Male	Sunday	00:27:00	Lived	Flame	6
38	Female	Tuesday	17:40:00	Lived	Flame	4
24	Female	Wednesday	05:42:00	Lived	Scald	17
74	Male	Wednesday	19:57:00	Lived	Flame	3
31	Male	Wednesday	21:58:00	Lived	Scald	5
43	Female	Tuesday	17:17:00	Lived	Flame	7
29	Male	Thursday	15:49:00	Lived	Flame	8
72	Male	Thursday	06:37:00	Lived	Flame	3
33	Male	Thursday	19:43:00	Lived	Flame	4
57	Female	Monday	17:22:00	Lived	Scald	9
47	Male	Friday	16:58:00	Lived	Chemical	5
49	Male	Saturday	18:04:00	Lived	Scald	16
70	Male	Monday	20:45:00	Lived	Flame	2
47	Male	Tuesday	10:42:00	Lived	Flame	4
66	Female	Tuesday	21:00:00	Lived	Contact	3
62	Female	Tuesday	21:13:00	Lived	Flame	12
30	Female	Tuesday	23:38:00	Lived	Flame	1.5
38	Male	Friday	00:01:00	Lived	Chemical	4
35	Female	Saturday	16:57:00	Lived	Scald	9
64	Female	Saturday	15:37:00	Lived	Flame	1.5
53	Male	Tuesday	14:54:00	Lived	Flame	5
53	Male	Sunday	23:55:00	Lived	Electrical	2
41	Male	Wednesday	08:38:00	Lived	Scald	5
20	Male	Wednesday	20:59:00	Lived	Flame	11
37	Male	Thursday	22:54:00	Lived	Scald	3
42	Male	Thursday	22:37:00	Lived	Flame	15
52	Male	Saturday	23:30:00	Lived	Flame	5
40	Male	Sunday	16:36:00	Lived	Flame	5
55	Female	Sunday	16:57:00	Lived	Flame	27
22	Female	Monday	01:17:00	Lived	Flame	36
32	Male	Monday	23:17:00	Lived	Flame	5
36	Male	Tuesday	10:43:00	Lived	Scald	1
47	Female	Tuesday	14:38:00	Lived	Scald	1
34	Male	Thursday	15:04:00	Lived	Electrical	1
44	Male	Thursday	10:09:00	Lived	Friction	4
49	Female	Thursday	10:48:00	Lived	Flame	6
74	Male	Friday	16:11:00	Lived	Contact	1.5
60	Male	Friday	17:30:00	Lived	Flame	13
56	Male	Saturday	11:21:00	Lived	Flame	20
55	Male	Saturday	11:52:00	Lived	Flame	6.5
54	Male	Thursday	11:05:00	Lived	Scald	13
29	Male	Sunday	07:42:00	Lived	Chemical
70	Male	Thursday	22:49:00	Lived	Flame	25
50	Male	Thursday	18:44:00	Lived	Flame	10
29	Female	Sunday	00:51:00	Lived	Flame	12
52	Female	Sunday	16:06:00	Lived	Scald	5
47	Female	Sunday	22:00:00	Lived	Flame	0.5
20	Male	Monday	02:36:00	Lived	Contact	1.5
49	Male	Monday	07:11:00	Lived	Scald	4
57	Female	Tuesday	13:38:00	Lived	Flame
41	Male	Thursday	22:33:00	Lived	Chemical	1
39	Male	Friday	08:47:00	Lived	Flame	3
63	Male	Friday	11:55:00	Lived	Unknown Etiology	3.5
61	Male	Saturday	16:54:00	Lived	Flame	23
78	Female	Sunday	01:13:00	Lived	Flame
61	Male	Wednesday	21:04:00	Lived	Chemical	2
39	Male	Tuesday	08:47:00	Lived	Scald	5
37	Male	Wednesday	23:09:00	Lived	Scald	2
63	Female	Monday	03:54:00	Lived	Flame	5
81	Female	Tuesday	14:53:00	Died	Flame	6
67	Male	Thursday	04:23:00	Lived	Contact	6
39	Female	Thursday	01:41:00	Lived	Chemical	4
66	Male	Saturday	18:24:00	Died	Flame	50
67	Male	Saturday	12:37:00	Lived	Flame	50
38	Male	Saturday	18:15:00	Lived	Scald	6
37	Male	Sunday	04:10:00	Lived	Flame	10
33	Male	Sunday	20:14:00	Lived	Flame	10
52	Female	Sunday	21:41:00	Lived	Flame	20
50	Male	Monday	22:11:00	Lived	Flame	9
47	Male	Wednesday	01:57:00	Lived	Scald	9
28	Male	Thursday	15:55:00	Lived	Flame	1
50	Male	Friday	00:45:00	Lived	Flame
59	Female	Friday	16:47:00	Lived	Flame	40
74	Male	Friday	20:53:00	Lived	Scald	2
31	Male	Sunday	03:41:00	Lived	Flame	8
62	Male	Monday	19:44:00	Lived	Flame	3
51	Female	Monday	21:24:00	Lived	Flame	1.5
35	Male	Tuesday	01:18:00	Lived	Flame	5
35	Male	Tuesday	08:36:00	Lived	Chemical	1
71	Female	Wednesday	15:11:00	Lived	Flame	7
33	Female	Thursday	18:54:00	Lived	Flame	15.5
85	Female	Friday	06:50:00	Lived	Flame	3
37	Male	Friday	23:36:00	Lived	Scald	5
33	Female	Saturday	09:32:00	Lived	Scald	2.5
62	Male	Thursday	20:02:00	Lived	Flame	6
53	Male	Friday	00:34:00	Lived	Scald	4
95	Female	Saturday	18:13:00	Lived	Flame	29
88	Female	Monday	14:20:00	Died	Flame	9.5
46	Male	Tuesday	01:44:00	Lived	Flame	16
33	Male	Tuesday	04:46:00	Lived	Flame	4
34	Male	Wednesday	11:35:00	Lived	Flame	10
62	Female	Wednesday	20:56:00	Lived	Flame	1
38	Female	Thursday	19:36:00	Lived	Contact	10
62	Male	Saturday	10:42:00	Lived	Contact	1.25
84	Male	Saturday	13:15:00	Lived	Flame	20
32	Male	Saturday	14:26:00	Lived	Flame
55	Male	Saturday	21:36:00	Lived	Contact	1
59	Male	Thursday	18:18:00	Lived	SJS/TEN	15
46	Male	Sunday	16:11:00	Lived	Flame	4
26	Male	Monday	11:06:00	Lived	Contact	1
41	Male	Monday	16:59:00	Lived	Flame	8
63	Male	Wednesday	03:59:00	Lived	Flame	1
57	Male	Wednesday	15:33:00	Lived	Scald	7
58	Male	Wednesday	17:36:00	Lived	Scald	3
50	Male	Thursday	11:11:00	Lived	Flame	3
51	Male	Saturday	03:54:00	Lived	Cold Injury	3.5
59	Male	Friday	11:37:00	Lived	Flame	7
47	Female	Friday	12:29:00	Lived	Flame
26	Male	Friday	16:19:00	Lived	Flame	5
60	Male	Sunday	13:41:00	Lived	Flame	10
26	Male	Monday	17:08:00	Lived	Electrical	0.25
34	Female	Tuesday	01:47:00	Lived	Scald	2
69	Female	Tuesday	15:11:00	Lived	Flame	4
53	Female	Wednesday	13:10:00	Lived	Flame	3
77	Male	Wednesday	15:21:00	Lived	Flame	25
66	Female	Friday	10:50:00	Lived	Flame
51	Male	Friday	12:46:00	Lived	Flame	28
24	Female	Friday	15:37:00	Lived	Chemical	4
41	Female	Saturday	23:09:00	Lived	Scald	14
47	Male	Tuesday	07:07:00	Lived	Flame
47	Female	Tuesday	12:30:00	Lived	Scald	1.5
63	Male	Saturday	11:11:00	Lived	Flame	1
64	Male	Wednesday	12:15:00	Lived	Electrical	0.5
68	Female	Tuesday	16:36:00	Lived	Flame	4
52	Male	Monday	05:41:00	Lived	Scald	1
27	Female	Sunday	06:30:00	Lived	Scald	1.5
20	Male	Sunday	04:37:00	Lived	Flame	0.5
75	Male	Wednesday	06:22:00	Lived	Chemical	1.5
58	Male	Wednesday	18:11:00	Lived	Flame	0.5
39	Female	Friday	08:38:00	Lived	Scald	1.5
48	Male	Saturday	07:16:00	Lived	Electrical	1.25
70	Male	Monday	12:29:00	Lived	Flame	3
34	Male	Monday	21:13:00	Lived	Flame	10
71	Female	Tuesday	09:36:00	Lived	Flame	1
44	Male	Wednesday	16:09:00	Lived	Scald	10
66	Male	Thursday	15:10:00	Lived	Flame	1
21	Male	Friday	19:32:00	Lived	Scald	13.5
71	Male	Saturday	17:29:00	Lived	Flame	12
38	Male	Sunday	15:32:00	Lived	Flame	22
39	Male	Sunday	18:04:00	Lived	Flame	8
42	Male	Sunday	20:20:00	Lived	Flame	15
46	Male	Tuesday	10:59:00	Lived	Chemical	8.75
58	Female	Tuesday	13:21:00	Lived	Scald	5
38	Female	Wednesday	19:54:00	Lived	Flame	11
78	Male	Tuesday	20:42:00	Lived	Flame	5.5
48	Male	Friday	16:29:00	Lived	Chemical	25
62	Male	Friday	20:20:00	Lived	Electrical	2
47	Male	Friday	23:13:00	Lived	Flame	19
20	Male	Tuesday	06:33:00	Lived	Flame	18
44	Female	Tuesday	22:38:00	Lived	Scald	6
63	Female	Wednesday	05:51:00	Lived	Chemical	1
44	Male	Tuesday	17:36:00	Lived	Friction	4
32	Male	Monday	05:44:00	Lived	Contact	4.5
67	Female	Saturday	16:30:00	Lived	Flame	1
23	Male	Tuesday	19:47:00	Lived	Scald	17
48	Male	Thursday	16:23:00	Lived	Flame	3
44	Female	Sunday	03:35:00	Lived	Flame	7
26	Male	Sunday	18:51:00	Lived	Flame	8
30	Male	Wednesday	05:23:00	Lived	Flame	29.5
93	Male	Tuesday	16:50:00	Died	Flame	5
28	Male	Wednesday	12:08:00	Lived	Flame
56	Male	Thursday	06:36:00	Lived	Flame	6
65	Male	Thursday	21:55:00	Lived	Flame	4
84	Female	Friday	16:35:00	Lived	Scald	7
78	Female	Saturday	14:34:00	Lived	Contact
69	Male	Tuesday	00:39:00	Lived	Flame	2
71	Male	Wednesday	19:12:00	Lived	Flame	15
39	Male	Friday	15:32:00	Lived	Scald	7
53	Female	Friday	16:59:00	Died	Flame	71
44	Male	Saturday	10:51:00	Lived	Flame	26
42	Male	Saturday	19:38:00	Lived	Flame	12
26	Male	Monday	16:53:00	Lived	Flame	20
63	Male	Monday	20:35:00	Lived	Flame	7
38	Male	Tuesday	13:49:00	Lived	Flame
62	Female	Tuesday	23:25:00	Lived	Scald	4
47	Male	Wednesday	12:38:00	Lived	Electrical	4
32	Male	Wednesday	17:52:00	Lived	Flame	12
30	Male	Thursday	16:56:00	Lived	Flame	12
72	Female	Thursday	21:29:00	Lived	Flame	1
60	Male	Saturday	13:17:00	Lived	Flame	10
45	Male	Saturday	22:05:00	Lived	Flame	43
65	Female	Monday	14:01:00	Lived	Flame	1
53	Female	Tuesday	03:49:00	Lived	Flame	0.5
66	Female	Tuesday	03:50:00	Lived	Flame	1
39	Male	Tuesday	16:26:00	Lived	Flame	1.5
62	Male	Tuesday	18:33:00	Lived	Flame	6
51	Male	Tuesday	21:16:00	Lived	Flame	12
48	Male	Wednesday	19:36:00	Lived	Contact	5
56	Male	Wednesday	21:20:00	Lived	Flame	0.5
66	Male	Saturday	01:37:00	Lived	Flame	1
62	Male	Saturday	17:31:00	Lived	Electrical	1
29	Male	Sunday	04:24:00	Lived	Flame	30
49	Male	Sunday	17:48:00	Lived	Flame	3.25
23	Male	Monday	16:26:00	Lived	Flame	10
53	Male	Monday	17:32:00	Lived	Flame	6
46	Male	Tuesday	11:35:00	Lived	Flame	6
58	Male	Monday	23:00:00	Lived	Flame	1
56	Female	Monday	22:05:00	Lived	Chemical	0.25
45	Male	Tuesday	19:55:00	Lived	Flame	8
39	Male	Thursday	12:22:00	Lived	SJS/TEN	3
60	Male	Thursday	16:05:00	Lived	Flame
75	Male	Friday	10:55:00	Lived	Flame	9
48	Male	Saturday	11:03:00	Lived	Flame	1
25	Male	Sunday	15:50:00	Lived	Flame	3
31	Male	Wednesday	19:43:00	Lived	Flame	70
51	Female	Monday	11:07:00	Lived	Scald	1
64	Female	Monday	14:21:00	Lived	Scald	16
36	Male	Tuesday	12:40:00	Lived	Flame	6
42	Female	Wednesday	21:25:00	Lived	Flame	28
36	Male	Thursday	10:50:00	Lived	Scald	1
40	Male	Friday	19:50:00	Lived	Flame	2
77	Male	Friday	23:20:00	Lived	Flame	15
41	Male	Sunday	19:29:00	Lived	Flame	14
37	Female	Thursday	19:58:00	Lived	Scald	5
43	Female	Thursday	20:25:00	Lived	Contact	2
27	Male	Thursday	23:15:00	Lived	Flame	8
71	Male	Monday	06:33:00	Lived	Flame	0.5
25	Male	Monday	10:39:00	Lived	Contact	8
48	Female	Monday	23:03:00	Lived	Flame	5
26	Male	Tuesday	02:30:00	Lived	Flame	10
76	Male	Tuesday	11:57:00	Lived	Flame	1
73	Male	Wednesday	19:05:00	Lived	Flame	7.5
31	Male	Saturday	00:20:00	Lived	Flame	1
18	Male	Friday	08:45:00	Lived	Flame	88
36	Male	Friday	15:16:00	Lived	SJS/TEN	2
53	Male	Friday	20:01:00	Lived	SJS/TEN
33	Female	Sunday	06:00:00	Lived	SJS/TEN
22	Female	Tuesday	03:41:00	Died	Flame	5
44	Male	Thursday	10:23:00	Died	Flame	81.5
77	Female	Thursday	15:02:00	Lived	Flame	6
53	Male	Friday	16:00:00	Lived	Scald	1
68	Female	Saturday	19:37:00	Lived	Flame	3
46	Male	Monday	15:28:00	Lived	Flame	2.5
62	Female	Tuesday	18:19:00	Lived	SJS/TEN
81	Male	Thursday	06:20:00	Lived	Flame	8
78	Female	Thursday	09:06:00	Lived	Scald	8
23	Male	Saturday	09:10:00	Lived	Flame	3
64	Male	Sunday	22:08:00	Lived	Flame	1
57	Male	Monday	18:01:00	Lived	Contact	3
65	Male	Tuesday	02:23:00	Lived	Flame	11
77	Male	Wednesday	22:14:00	Lived	Flame	1
86	Female	Thursday	03:14:00	Lived	Flame	8
48	Female	Thursday	19:56:00	Lived	Flame	1
70	Male	Friday	13:59:00	Died	Flame	31
27	Female	Friday	15:40:00	Lived	Flame	4
29	Male	Friday	17:46:00	Lived	Flame	4
31	Female	Saturday	13:29:00	Lived	Flame	9
26	Male	Monday	07:22:00	Lived	Scald	3
70	Female	Wednesday	06:29:00	Lived	Flame	1
46	Male	Sunday	11:30:00	Lived	Flame	5
20	Male	Sunday	17:00:00	Lived	Flame	1
26	Female	Sunday	15:55:00	Lived	Chemical
55	Male	Sunday	16:26:00	Lived	Contact	1
25	Female	Sunday	20:42:00	Lived	Flame	1
73	Female	Monday	19:33:00	Lived	Flame	11
55	Male	Friday	11:56:00	Lived	Contact	4
78	Male	Wednesday	16:51:00	Lived	Flame	5
38	Male	Thursday	12:47:00	Lived	Scald	3.5
48	Male	Thursday	15:54:00	Lived	Flame	5
81	Female	Friday	15:42:00	Lived	Scald	4
58	Female	Sunday	16:39:00	Lived	Scald	18
24	Male	Sunday	23:06:00	Lived	Scald	15.5
63	Male	Tuesday	00:15:00	Lived	Contact	2
31	Male	Tuesday	04:23:00	Lived	Scald	11.5
29	Male	Wednesday	15:37:00	Lived	Flame	7
76	Male	Thursday	19:15:00	Lived	SJS/TEN
45	Male	Friday	12:06:00	Lived	Scald	1.5
64	Male	Thursday	09:48:00	Lived	Flame	4
68	Male	Friday	09:53:00	Lived	Flame
68	Male	Friday	11:56:00	Lived	Contact	1.5
31	Female	Friday	16:54:00	Lived	Contact	2
70	Male	Friday	18:14:00	Lived	Flame
73	Male	Friday	18:17:00	Lived	Flame
41	Female	Sunday	17:00:00	Lived	Scald	0.5
74	Male	Monday	22:24:00	Lived	Scald	0.25
35	Male	Wednesday	18:48:00	Lived	Scald	1
70	Male	Friday	10:19:00	Lived	Flame	17.5
79	Female	Saturday	02:38:00	Lived	Flame	0.5
65	Female	Monday	01:03:00	Lived	Scald	1
26	Male	Tuesday	05:23:00	Lived	Contact	7.25
29	Female	Tuesday	13:59:00	Lived	Flame	2
37	Male	Tuesday	18:38:00	Lived	Flame	10
79	Female	Wednesday	08:32:00	Died	Flame
30	Male	Wednesday	14:27:00	Lived	Chemical	2.8
56	Male	Monday	04:53:00	Lived	Flame
25	Male	Tuesday	03:06:00	Lived	Flame	5
41	Female	Tuesday	18:07:00	Lived	Flame	5
46	Female	Thursday	17:51:00	Lived	Contact
40	Male	Friday	00:46:00	Lived	Scald	11
46	Male	Friday	16:23:00	Lived	Scald	6.55
64	Male	Friday	20:58:00	Lived	Flame	1.5
54	Male	Sunday	07:13:00	Lived	Flame	4
49	Male	Wednesday	18:53:00	Lived	Flame	47
74	Male	Sunday	23:08:00	Lived	SJS/TEN	1
64	Male	Friday	22:04:00	Lived	Contact	7
21	Male	Friday	14:06:00	Lived	Electrical	2.6
54	Male	Saturday	18:52:00	Lived	Flame	0.75
55	Male	Saturday	23:56:00	Lived	Scald	1
41	Male	Sunday	14:16:00	Lived	Flame	7
81	Male	Sunday	18:59:00	Lived	Flame	12.75
47	Male	Monday	10:10:00	Lived	Scald	2
65	Male	Monday	20:49:00	Lived	Flame	2
30	Male	Tuesday	21:51:00	Lived	Flame	10
32	Male	Wednesday	19:34:00	Lived	Flame	1
21	Male	Friday	02:52:00	Lived	Scald	3.5
55	Male	Saturday	15:10:00	Lived	Flame	7.5
64	Male	Monday	21:30:00	Lived	Scald	2
38	Female	Monday	21:51:00	Lived	Scald	12.25
53	Male	Tuesday	11:38:00	Lived	Chemical	3
68	Male	Sunday	19:44:00	Lived	Flame	35.75
59	Male	Wednesday	11:04:00	Died	Scald	5
19	Male	Thursday	00:13:00	Lived	Flame	20
19	Female	Thursday	00:32:00	Lived	Flame	19
23	Female	Thursday	23:38:00	Lived	Contact	1.5
35	Male	Sunday	19:56:00	Lived	Flame	16.5
46	Male	Tuesday	08:05:00	Lived	Flame	37
20	Male	Wednesday	10:38:00	Lived	Electrical	1
42	Male	Thursday	03:04:00	Lived	Electrical	7
30	Male	Friday	08:49:00	Lived	Flame	2
19	Male	Saturday	08:18:00	Lived	Flame	29
73	Female	Saturday	10:28:00	Lived	Scald	39
22	Male	Saturday	10:42:00	Lived	Scald	21.25
22	Male	Saturday	10:53:00	Lived	Scald	20.5
73	Female	Sunday	12:23:00	Lived	Flame	10
34	Male	Monday	05:11:00	Lived	Flame	0.5
66	Female	Monday	15:47:00	Lived	Flame	1
73	Male	Tuesday	12:57:00	Lived	Scald	6.75
61	Male	Thursday	06:34:00	Lived	Flame	2
78	Male	Thursday	16:57:00	Lived	Flame	4.5
63	Male	Thursday	22:04:00	Lived	Flame	1
63	Female	Friday	02:57:00	Lived	Contact	3
50	Male	Saturday	00:06:00	Died	Flame	50.5
39	Male	Sunday	19:18:00	Lived	Cold Injury	1
51	Male	Monday	18:05:00	Lived	Scald	1.75
40	Male	Wednesday	19:43:00	Lived	Flame	12.25
41	Male	Thursday	00:40:00	Lived	Flame	3.75
45	Male	Monday	20:27:00	Lived	Flame	2
45	Male	Thursday	23:17:00	Lived	Scald	1
53	Male	Saturday	02:55:00	Lived	Scald	1
27	Male	Saturday	05:30:00	Lived	Scald	3.1
36	Female	Saturday	17:39:00	Lived	Scald	5
80	Male	Saturday	20:02:00	Lived	Flame	39
49	Male	Sunday	19:31:00	Lived	Flame	6.1
58	Male	Sunday	22:30:00	Lived	Scald	5.5
84	Male	Monday	15:11:00	Lived	Flame	3
33	Female	Tuesday	21:23:00	Lived	Scald	15
60	Female	Tuesday	23:12:00	Lived	Flame	0.25
44	Female	Wednesday	13:53:00	Lived	Flame	5
43	Male	Wednesday	06:44:00	Lived	Flame	0.5
34	Male	Tuesday	20:45:00	Lived	Flame
69	Male	Friday	19:41:00	Lived	Scald	2
28	Male	Saturday	01:46:00	Lived	Flame	7
47	Female	Sunday	16:47:00	Lived	Scald	6.75
54	Male	Monday	16:19:00	Lived	Flame	13.5
46	Male	Friday	10:53:00	Lived	Flame	5
31	Female	Friday	12:04:00	Lived	Scald	2
53	Female	Sunday	11:48:00	Lived	Flame	5
29	Male	Sunday	17:04:00	Lived	Scald	3.75
73	Male	Sunday	23:13:00	Lived	Flame	1.75
85	Male	Tuesday	13:51:00	Lived	Flame
50	Female	Wednesday	18:00:00	Lived	Flame	1
23	Male	Monday	22:59:00	Lived	Electrical	0.1
54	Male	Wednesday	15:56:00	Lived	Flame	2
70	Male	Wednesday	22:34:00	Lived	Contact	1.5
46	Male	Monday	18:55:00	Lived	Scald	1
19	Male	Monday	22:31:00	Lived	Scald	5
32	Female	Tuesday	17:31:00	Lived	Scald	2.5
25	Male	Monday	11:59:00	Lived	Flame	12
66	Male	Wednesday	04:59:00	Lived	Flame	4
33	Male	Tuesday	21:55:00	Lived	Flame	1.25
59	Male	Monday	23:03:00	Lived	Flame	1
68	Male	Tuesday	20:30:00	Lived	Flame	4
56	Male	Tuesday	17:57:00	Lived	Flame	0.5
61	Female	Tuesday	02:42:00	Lived	Flame	1
70	Female	Friday	17:49:00	Lived	SJS/TEN
83	Female	Monday	14:43:00	Lived	Flame	5
68	Female	Monday	23:29:00	Lived	Scald	5
58	Male	Monday	15:26:00	Lived	Scald	0.5
42	Male	Thursday	14:52:00	Lived	Contact	1
36	Female	Thursday	19:33:00	Lived	Scald	1
31	Female	Thursday	01:42:00	Lived	Flame
21	Female	Sunday	10:32:00	Lived	SJS/TEN
19	Male	Thursday	18:36:00	Lived	Flame	11.75
22	Male	Tuesday	16:24:00	Lived	Electrical	7.5
60	Male	Thursday	19:14:00	Lived	Flame	18
62	Male	Friday	02:45:00	Lived	Flame	14
25	Female	Tuesday	18:11:00	Lived	Chemical	3.25
66	Female	Wednesday	15:41:00	Lived	SJS/TEN
59	Female	Saturday	20:41:00	Lived	SJS/TEN
25	Male	Tuesday	00:01:00	Lived	Flame	8
54	Male	Wednesday	21:40:00	Lived	Scald	2
44	Male	Friday	16:58:00	Lived	Flame	1
49	Male	Friday	20:07:00	Lived	Scald	2
71	Male	Saturday	09:02:00	Lived	Flame	2
63	Male	Saturday	23:36:00	Lived	Flame	6
43	Female	Sunday	05:41:00	Lived	Scald	3
32	Male	Monday	00:49:00	Lived	Flame	4
35	Male	Thursday	20:10:00	Lived	Flame	5
64	Female	Thursday	03:44:00	Lived	Scald	18
70	Male	Saturday	15:47:00	Died	Flame	34.5
64	Male	Saturday	09:51:00	Lived	Flame	1
70	Female	Sunday	18:48:00	Lived	Flame	12.5
43	Male	Sunday	08:54:00	Lived	Flame	5
45	Male	Wednesday	17:26:00	Lived	Flame	15
33	Male	Wednesday	20:44:00	Lived	Flame	4
52	Male	Wednesday	21:20:00	Lived	Flame	5
80	Male	Thursday	16:01:00	Died	Chemical	12.25
70	Female	Friday	21:07:00	Died	Flame	22
25	Female	Saturday	11:12:00	Lived	Contact	8.75
20	Female	Monday	00:06:00	Lived	Scald	2
63	Male	Monday	23:00:00	Lived	Scald	4.25
35	Male	Monday	17:29:00	Lived	Scald	13
67	Male	Tuesday	16:37:00	Lived	Chemical	15
71	Male	Wednesday	15:44:00	Lived	Flame	9.25
24	Female	Wednesday	22:14:00	Lived	Flame	1.1
45	Female	Thursday	01:44:00	Lived	Flame	3.75
33	Male	Thursday	22:18:00	Lived	Flame	10.5
43	Female	Friday	01:40:00	Lived	Flame	10
58	Male	Saturday	13:06:00	Lived	Contact	1
77	Male	Saturday	18:08:00	Lived	Flame	10
28	Male	Saturday	22:40:00	Lived	Flame	7.25
73	Male	Tuesday	02:54:00	Lived	SJS/TEN
66	Male	Saturday	21:31:00	Lived	Contact	2
57	Male	Monday	18:37:00	Lived	Flame	1
36	Male	Wednesday	14:24:00	Lived	Flame	6
45	Male	Wednesday	19:04:00	Lived	Electrical	0.5
63	Male	Saturday	14:00:00	Lived	Flame	1.2
66	Male	Saturday	15:24:00	Lived	Flame	4
57	Male	Saturday	18:53:00	Lived	Flame	6.25
57	Male	Saturday	22:55:00	Lived	Flame	1.5
49	Male	Sunday	00:52:00	Lived	Flame	8.85
59	Female	Sunday	10:11:00	Lived	Flame
36	Male	Sunday	14:42:00	Lived	Scald	4.25
34	Male	Monday	14:27:00	Lived	Electrical	0.5
75	Female	Wednesday	20:05:00	Lived	Flame	12
29	Male	Sunday	17:00:00	Lived	SJS/TEN
54	Female	Monday	10:15:00	Lived	Flame	0.75
51	Female	Monday	15:51:00	Lived	Scald	6
24	Female	Friday	00:34:00	Lived	Scald	0.75
51	Male	Wednesday	02:41:00	Lived	Chemical	3
69	Male	Friday	06:27:00	Lived	Flame	3
63	Female	Saturday	03:41:00	Lived	Scald	5
51	Male	Friday	07:39:00	Lived	Chemical
27	Male	Friday	15:02:00	Lived	Electrical	1.15
79	Male	Friday	16:34:00	Lived	Flame	0.75
60	Male	Sunday	21:24:00	Lived	Flame	2
28	Female	Tuesday	00:07:00	Lived	Flame	7
20	Male	Tuesday	18:01:00	Lived	Flame	2.5
63	Female	Wednesday	01:25:00	Died	Flame	19.85
75	Female	Wednesday	19:21:00	Died	Flame	11
26	Female	Friday	22:15:00	Lived	Scald	2
38	Male	Tuesday	16:21:00	Lived	Contact	4.5
89	Male	Friday	18:43:00	Lived	Scald	7.75
26	Male	Thursday	21:40:00	Lived	Scald	24.5
58	Male	Friday	00:15:00	Lived	Scald	1
63	Male	Sunday	19:05:00	Lived	Contact	2.75
57	Female	Monday	01:00:00	Lived	Scald	4.5
25	Female	Wednesday	22:57:00	Lived	Flame
34	Male	Saturday	00:07:00	Lived	Flame	3
82	Male	Saturday	12:38:00	Lived	Chemical	5
72	Female	Sunday	15:48:00	Lived	Flame	3.25
59	Female	Sunday	16:13:00	Lived	Flame	0.85
24	Female	Monday	11:59:00	Lived	Contact	4.5
61	Male	Tuesday	09:40:00	Lived	Flame	6.6
19	Male	Tuesday	18:57:00	Lived	Scald	2
54	Male	Tuesday	19:46:00	Lived	Flame	2.25
29	Female	Tuesday	23:28:00	Lived	Scald	0.75
18	Female	Thursday	04:29:00	Lived	Contact	7
88	Female	Friday	20:00:00	Lived	SJS/TEN
31	Male	Wednesday	17:20:00	Lived	Flame	5
70	Female	Wednesday	18:06:00	Lived	Flame	0.75
32	Male	Wednesday	20:56:00	Lived	Flame	22.75
77	Male	Wednesday	22:04:00	Lived	Flame	18
33	Male	Thursday	18:21:00	Lived	Scald	3
48	Male	Friday	09:38:00	Lived	Scald	2.75
32	Male	Friday	13:33:00	Lived	Electrical	0.1
30	Female	Sunday	14:30:00	Lived	Chemical	7.5
45	Female	Tuesday	13:58:00	Lived	Flame	3
64	Female	Thursday	21:00:00	Lived	Flame	7.35
63	Female	Friday	23:38:00	Lived	Flame	4
32	Female	Saturday	01:04:00	Lived	Scald	3
34	Male	Saturday	00:32:00	Lived	Flame	5.1
41	Male	Saturday	16:45:00	Lived	Flame	3.5
39	Female	Monday	13:24:00	Lived	Contact	2
40	Male	Monday	16:57:00	Lived	Flame	55
55	Male	Monday	17:32:00	Lived	Flame
53	Male	Tuesday	12:06:00	Lived	Flame	0.75
59	Female	Tuesday	18:18:00	Died	Flame	46
28	Male	Thursday	18:31:00	Lived	Chemical	4.75
23	Male	Thursday	22:38:00	Died	Flame	71
67	Male	Saturday	20:00:00	Lived	Flame	9.75
26	Male	Saturday	22:52:00	Lived	Flame	8
32	Male	Monday	16:39:00	Lived	Flame	18.25
80	Male	Wednesday	13:34:00	Lived	Flame	15.75
34	Male	Wednesday	21:11:00	Lived	Flame	6
22	Male	Thursday	15:02:00	Lived	Scald	1
27	Male	Friday	00:03:00	Lived	Scald	7
28	Female	Saturday	01:25:00	Lived	Scald	11.5
20	Female	Wednesday	unk	Lived	Scald
50	Male	Friday	14:56:00	Lived	Cold Injury	1
20	Male	Saturday	01:04:00	Lived	Flame	8.5
81	Male	Saturday	20:37:00	Lived	Contact	1
69	Male	Sunday	10:44:00	Lived	Contact	3
61	Male	Sunday	14:23:00	Lived	Flame
32	Male	Tuesday	00:48:00	Lived	Flame	4.5
22	Male	Thursday	22:47:00	Lived	Flame
19	Female	Friday	05:03:00	Lived	Contact	1
23	Male	Friday	06:01:00	Lived	Flame	3
32	Male	Friday	20:31:00	Lived	Flame	10.75
53	Male	Saturday	13:06:00	Lived	Flame	21
43	Female	Saturday	13:39:00	Lived	Flame	8.1
67	Male	Saturday	23:40:00	Lived	Flame	28.75
25	Female	Sunday	16:13:00	Lived	Flame	2.5
56	Female	Monday	21:08:00	Lived	Flame	17.5
19	Male	Tuesday	00:45:00	Lived	Flame	5
35	Male	Tuesday	01:59:00	Lived	Flame	29.5
35	Male	Tuesday	09:39:00	Lived	Scald	26.75
77	Male	Wednesday	12:11:00	Lived	Flame	6.5
29	Male	Friday	21:52:00	Lived	Scald	16
32	Male	Saturday	21:28:00	Lived	Flame	26
32	Male	Monday	13:10:00	Lived	Flame	13.5
57	Male	Monday	17:53:00	Lived	Flame	10
33	Male	Tuesday	14:40:00	Lived	Scald	1.25
31	Male	Wednesday	11:38:00	Lived	Flame	13.6
56	Male	Thursday	16:13:00	Lived	Flame	0.75
72	Male	Thursday	16:31:00	Lived	Flame	7
49	Female	Friday	00:59:00	Lived	Flame	13
24	Male	Friday	16:11:00	Lived	Electrical	16
73	Male	Saturday	14:25:00	Lived	Flame	1.25
54	Male	Saturday	17:09:00	Lived	Flame	19.5
57	Male	Saturday	22:28:00	Lived	Flame	42.25
30	Male	Tuesday	10:33:00	Lived	Scald	5.25
29	Male	Wednesday	23:51:00	Lived	Flame
54	Female	Saturday	00:32:00	Lived	Flame	4.7
61	Male	Saturday	13:25:00	Lived	Flame	13
46	Male	Saturday	18:26:00	Lived	Electrical	2.8
58	Male	Saturday	20:58:00	Lived	Flame	0.75
32	Male	Saturday	22:06:00	Lived	Flame	7
42	Male	Sunday	08:12:00	Lived	Scald	14.25
62	Male	Monday	13:44:00	Lived	Flame	8.5
55	Female	Tuesday	02:29:00	Lived	SJS/TEN
55	Male	Tuesday	11:53:00	Lived	Scald	1.75
40	Male	Tuesday	22:16:00	Lived	Flame	22
59	Male	Wednesday	09:03:00	Lived	Chemical
20	Male	Saturday	03:07:00	Died	Flame	67.75
24	Male	Saturday	03:21:00	Died	Flame	60.5
43	Female	Saturday	04:13:00	Lived	Flame
57	Male	Saturday	19:33:00	Lived	Flame	5.55
34	Male	Sunday	01:26:00	Lived	Flame	19.5
24	Male	Thursday	15:51:00	Lived	Flame	5
35	Male	Thursday	18:15:00	Lived	Scald	6.25
73	Male	Thursday	18:53:00	Lived	Flame	9
30	Male	Friday	08:58:00	Lived	Flame	3.25
73	Male	Friday	09:06:00	Lived	Flame	1
35	Male	Saturday	11:12:00	Lived	Inhalation Injury Only	0
31	Female	Saturday	11:12:00	Lived	Inhalation Injury Only	0
33	Male	Saturday	12:39:00	Lived	Flame	15.75
29	Female	Saturday	14:38:00	Lived	Flame	2.55
68	Male	Sunday	17:54:00	Lived	Flame	0.25
62	Male	Sunday	23:43:00	Lived	Flame	11.75
45	Male	Monday	16:06:00	Lived	Flame	5
61	Female	Thursday	16:06:00	Lived	Flame	1.1
42	Female	Thursday	20:05:00	Lived	Flame	16.5
59	Male	Monday	18:50:00	Lived	Flame	9.75
77	Female	Tuesday	09:28:00	Lived	Scald	2
71	Male	Tuesday	12:50:00	Lived	Scald	1
55	Male	Tuesday	19:55:00	Lived	Contact	22.5
30	Male	Wednesday	21:08:00	Lived	Flame	10
36	Male	Thursday	01:40:00	Lived	Scald	0.3
62	Female	Thursday	06:41:00	Lived	Flame	2
41	Male	Thursday	14:33:00	Lived	Flame	6.5
25	Male	Thursday	03:43:00	Lived	Scald	0.6
43	Female	Thursday	15:45:00	Lived	Scald	1.75
33	Male	Thursday	18:11:00	Lived	Flame	38.5
49	Male	Thursday	20:04:00	Lived	Flame	1.25
23	Male	Thursday	23:54:00	Lived	Flame	6.55
27	Male	Friday	02:53:00	Lived	Flame	3.75
55	Male	Friday	04:12:00	Lived	Flame	5
33	Male	Sunday	00:01:00	Lived	Flame	9
56	Female	Thursday	15:02:00	Lived	Contact	5
43	Male	Friday	12:11:00	Lived	Flame	2
28	Female	Friday	15:15:00	Lived	Scald	7.1
44	Female	Friday	20:29:00	Lived	Scald	4
47	Male	Friday	23:28:00	Lived	Flame	5
66	Male	Monday	11:44:00	Lived	Flame	6
40	Male	Tuesday	01:41:00	Lived	Flame	3
56	Male	Wednesday	03:29:00	Lived	Flame	0.5
66	Male	Wednesday	16:01:00	Lived	Flame	0.5
54	Male	Wednesday	22:23:00	Lived	Electrical	8.6
52	Male	Thursday	12:09:00	Lived	Flame	8
33	Male	Friday	15:34:00	Lived	Scald	2
32	Male	Friday	21:20:00	Lived	Flame	10
18	Male	Friday	23:43:00	Lived	Flame	5.35
42	Female	Saturday	00:41:00	Died	Flame	42.25
69	Male	Sunday	18:49:00	Lived	Contact	2
28	Male	Monday	14:28:00	Lived	Scald	1.8
25	Female	Monday	20:21:00	Lived	Electrical	1
41	Female	Tuesday	18:20:00	Lived	Flame	7.5
27	Male	Thursday	16:33:00	Lived	Electrical	31
24	Male	Friday	02:55:00	Lived	Scald	6
70	Male	Friday	20:10:00	Died	Flame	82
61	Male	Friday	23:11:00	Lived	Scald	1
57	Male	Saturday	23:41:00	Lived	Flame
31	Female	Sunday	17:56:00	Lived	Flame
22	Male	Tuesday	18:06:00	Lived	Flame	8
51	Male	Tuesday	19:51:00	Lived	Flame	40
71	Male	Tuesday	22:12:00	Lived	Flame	5.5
64	Male	Tuesday	23:18:00	Lived	Electrical
48	Male	Saturday	02:45:00	Lived	Chemical	1
71	Female	Saturday	07:08:00	Lived	Scald	3.25
30	Male	Sunday	16:01:00	Died	Flame	42
87	Male	Thursday	15:02:00	Lived	Flame	7.25
65	Male	Monday	18:47:00	Lived	Scald	16
39	Female	Friday	11:22:00	Lived	Flame	16.25
45	Male	Saturday	03:15:00	Lived	Flame	2.5
34	Male	Monday	21:31:00	Lived	Scald	8.5
21	Male	Thursday	22:04:00	Lived	Scald	3.6
75	Female	Friday	08:06:00	Lived	Scald	5.6
56	Female	Monday	13:31:00	Lived	Contact	0.75
47	Male	Friday	13:45:00	Lived	Flame	10
36	Male	Wednesday	18:05:00	Lived	Electrical	2.5
29	Male	Sunday	20:10:00	Lived	Scald	13.2
30	Female	Friday	06:20:00	Lived	Scald	1
63	Male	Friday	16:51:00	Lived	Scald	16.5
76	Male	Monday	11:30:00	Lived	Flame	8.5
51	Male	Wednesday	00:22:00	Lived	Contact	1.75
32	Male	Tuesday	21:52:00	Lived	Scald	6
50	Male	Saturday	20:17:00	Lived	Flame	2.1
60	Male	Saturday	21:08:00	Lived	Flame	8.5
28	Female	Sunday	15:08:00	Lived	Flame	5
41	Female	Monday	12:27:00	Lived	Scald	2
58	Male	Tuesday	15:56:00	Lived	Contact	20.25
57	Male	Wednesday	13:24:00	Lived	Scald	0.5
34	Male	Thursday	13:35:00	Lived	Electrical	4.75
35	Male	Sunday	04:19:00	Lived	Flame	7
46	Male	Tuesday	18:25:00	Lived	Flame	3
55	Male	Wednesday	09:41:00	Lived	Flame	1
71	Female	Sunday	14:02:00	Lived	Chemical	1
24	Male	Sunday	16:35:00	Lived	Scald	2.6
48	Female	Friday	02:38:00	Lived	Scald	2
29	Female	Wednesday	18:44:00	Lived	Chemical	5
35	Female	Friday	17:13:00	Lived	Scald	3
41	Male	Friday	18:22:00	Lived	Scald	2
35	Female	Wednesday	03:10:00	Lived	Scald	4
58	Female	Monday	02:08:00	Lived	Electrical
28	Male	Saturday	23:44:00	Lived	Flame	1
24	Male	Monday	02:28:00	Lived	Flame	5.25
48	Female	Monday	21:28:00	Lived	Scald	11
27	Male	Wednesday	08:53:00	Lived	Flame	4
34	Male	Saturday	00:12:00	Lived	Scald	19.85
80	Male	Saturday	02:18:00	Lived	Flame	0.4
36	Male	Sunday	16:40:00	Lived	Flame	5
33	Male	Tuesday	13:51:00	Lived	Flame	8.6
49	Male	Sunday	16:57:00	Lived	Flame	3
56	Male	Thursday	16:11:00	Lived	Flame	1
63	Male	Friday	20:11:00	Lived	Flame	9
34	Female	Tuesday	21:10:00	Lived	Scald	10
28	Male	Tuesday	03:33:00	Lived	Chemical	10
32	Female	Tuesday	17:05:00	Lived	Flame	17
27	Male	Sunday	20:34:00	Lived	Scald	5
50	Male	Tuesday	20:05:00	Lived	Scald	9
41	Male	Friday	11:23:00	Lived	Electrical	6.5
29	Female	Friday	09:05:00	Lived	Scald	3
65	Male	Tuesday	16:21:00	Lived	Flame	14.05
49	Female	Sunday	00:50:00	Lived	Scald	5
30	Female	Tuesday	20:43:00	Lived	Scald	30
62	Male	Tuesday	23:06:00	Lived	Flame	18
27	Male	Wednesday	18:45:00	Lived	Chemical	5
44	Male	Saturday	18:44:00	Lived	Flame	4
72	Male	Saturday	19:40:00	Lived	Flame	1
60	Male	Saturday	23:23:00	Lived	Scald	9
55	Male	Sunday	11:53:00	Lived	Flame	5.35
38	Male	Wednesday	02:35:00	Lived	SJS/TEN	3.5
35	Male	Friday	16:57:00	Lived	Flame	6
32	Male	Friday	22:21:00	Lived	Scald	7
27	Male	Sunday	19:39:00	Lived	Flame	3
48	Female	Monday	01:51:00	Lived	Scald	1
26	Male	Friday	06:18:00	Lived	Scald	1.5
33	Male	Monday	18:39:00	Lived	Scald	2
28	Male	Tuesday	21:36:00	Lived	Flame	29
49	Male	Tuesday	22:45:00	Lived	Flame	4.25
55	Male	Wednesday	15:21:00	Lived	Electrical
25	Male	Thursday	13:36:00	Died	Flame	80
19	Male	Tuesday	03:28:00	Died	Flame	96
28	Male	Saturday	00:17:00	Lived	Flame	3.75
76	Female	Sunday	07:10:00	Lived	Contact	8.5
43	Female	Sunday	07:57:00	Lived	Flame	7
46	Male	Sunday	23:43:00	Lived	Flame	6
76	Female	Tuesday	13:01:00	Lived	Contact	2.5
55	Male	Tuesday	17:26:00	Lived	Flame	5
25	Female	Wednesday	03:44:00	Lived	Flame
75	Female	Wednesday	04:04:00	Lived	Flame
83	Male	Wednesday	04:04:00	Lived	Flame	0.5
58	Female	Wednesday	18:24:00	Lived	Scald	1.85
52	Male	Thursday	22:29:00	Lived	Flame	2
50	Female	Saturday	10:37:00	Lived	Flame	8
23	Male	Sunday	12:17:00	Lived	Flame
45	Female	Sunday	13:02:00	Lived	Flame
75	Female	Sunday	23:54:00	Died	Flame	18.25
57	Female	Thursday	10:51:00	Lived	Flame	3.6
36	Male	Friday	07:41:00	Lived	Scald	2
60	Male	Monday	06:49:00	Lived	Flame	17
50	Male	Monday	15:10:00	Lived	Electrical	2.35
32	Male	Wednesday	23:44:00	Lived	Flame
55	Female	Thursday	13:29:00	Lived	Flame	1
48	Male	Friday	05:15:00	Lived	Contact	0.5
67	Male	Saturday	12:43:00	Lived	Flame	5
43	Female	Sunday	11:04:00	Lived	Flame	0.5
73	Female	Sunday	11:16:00	Lived	Flame
44	Male	Monday	12:20:00	Lived	Electrical	11.25
44	Male	Tuesday	19:19:00	Lived	Chemical	2
74	Male	Wednesday	03:47:00	Died	Flame	16
64	Female	Wednesday	04:51:00	Lived	Flame	2
60	Male	Wednesday	11:29:00	Lived	Flame	4.75
47	Male	Wednesday	22:00:00	Lived	Scald	1
44	Female	Friday	07:07:00	Lived	Contact	3
18	Male	Sunday	02:33:00	Lived	Flame	30
57	Male	Sunday	14:14:00	Died	Flame	14
59	Male	Friday	06:05:00	Lived	Flame	11.25
47	Male	Friday	15:24:00	Lived	Scald	2
71	Male	Friday	19:31:00	Lived	Flame	9
31	Female	Saturday	01:11:00	Lived	Flame	0.25
42	Male	Saturday	18:10:00	Lived	Flame	12
86	Male	Sunday	09:03:00	Lived	Flame	12
72	Male	Sunday	19:54:00	Lived	Flame	0.25
34	Female	Monday	11:41:00	Lived	Scald	3
62	Female	Tuesday	21:27:00	Lived	Scald	1.5
47	Male	Wednesday	11:37:00	Lived	Electrical	0.9
35	Male	Wednesday	14:41:00	Lived	Scald	9
39	Female	Friday	12:02:00	Lived	Contact	4
57	Male	Monday	16:05:00	Died	Flame	93
59	Male	Monday	23:35:00	Lived	Flame	1
66	Female	Tuesday	19:57:00	Lived	Flame	21.5
56	Male	Wednesday	09:54:00	Lived	Flame	7.25
46	Male	Thursday	16:10:00	Lived	Flame	8.75
23	Female	Friday	01:21:00	Lived	Flame	3
59	Male	Saturday	07:40:00	Lived	Flame	1
71	Male	Sunday	21:25:00	Lived	Scald	3.5
29	Male	Monday	00:43:00	Lived	Scald	20
19	Male	Monday	01:52:00	Lived	Scald	15.2
82	Male	Monday	09:35:00	Died	Flame	12
71	Female	Monday	15:34:00	Lived	Flame	0.5
47	Male	Thursday	04:18:00	Lived	Flame	2
42	Male	Thursday	04:22:00	Lived	Scald	1
40	Female	Thursday	16:30:00	Lived	Flame	3
24	Male	Thursday	22:18:00	Lived	Chemical	3
31	Male	Saturday	11:14:00	Lived	Flame	9.5
51	Male	Wednesday	05:53:00	Lived	Friction	1
66	Male	Wednesday	09:45:00	Lived	Flame	18
29	Female	Thursday	03:00:00	Lived	Flame	7
44	Female	Thursday	04:01:00	Lived	Scald	2
86	Male	Thursday	15:55:00	Lived	Flame	27
29	Male	Friday	07:54:00	Lived	Flame	0.75
59	Female	Friday	16:10:00	Lived	Scald	2
69	Male	Saturday	11:00:00	Died	Flame	3
37	Male	Saturday	14:14:00	Lived	Scald	1
37	Female	Saturday	16:44:00	Lived	Scald	6.5
57	Female	Sunday	18:57:00	Lived	Flame	17
65	Male	Tuesday	23:03:00	Lived	Scald	1
66	Female	Wednesday	15:31:00	Lived	Flame	0.5
67	Male	Wednesday	20:07:00	Lived	Flame	32
57	Male	Thursday	22:18:00	Lived	Flame	3.25
22	Male	Thursday	23:36:00	Lived	Flame	34
69	Male	Saturday	22:51:00	Lived	Scald	3
34	Male	Monday	01:54:00	Lived	Scald	3
37	Male	Monday	12:36:00	Lived	Scald	1
66	Male	Monday	21:13:00	Lived	Contact	3
40	Male	Tuesday	03:10:00	Lived	Flame	14.5
32	Female	Tuesday	03:35:00	Lived	Flame	5
66	Male	Thursday	15:58:00	Lived	Chemical	2
76	Female	Saturday	11:55:00	Lived	Flame	3
54	Male	Saturday	16:31:00	Lived	Flame	8
36	Female	Saturday	22:10:00	Lived	Scald	1.75
44	Male	Monday	23:01:00	Lived	Flame	2.25
57	Male	Wednesday	20:35:00	Lived	Scald	7.5
70	Female	Saturday	01:41:00	Lived	Flame	6.75
62	Male	Saturday	13:33:00	Lived	Flame	1
62	Male	Sunday	08:42:00	Lived	Flame	2
53	Female	Tuesday	19:45:00	Lived	Flame
33	Male	Tuesday	21:37:00	Lived	Scald	1
29	Male	Thursday	17:28:00	Lived	Flame	10
44	Male	Friday	17:11:00	Lived	Flame	3.7
57	Male	Friday	17:25:00	Lived	Flame	1
25	Male	Sunday	18:00:00	Lived	Scald	1.5
83	Male	Tuesday	00:42:00	Lived	Flame	9.5
41	Male	Tuesday	21:24:00	Lived	Chemical	1.25
22	Male	Wednesday	14:18:00	Lived	Scald	1.8
22	Male	Thursday	05:57:00	Lived	Scald	1
85	Male	Thursday	22:21:00	Lived	Flame	2.25
19	Female	Friday	13:21:00	Lived	Scald	2
30	Male	Friday	16:31:00	Lived	Electrical	0.5
70	Male	Friday	19:11:00	Lived	Flame	4
79	Female	Saturday	17:15:00	Lived	Flame	1
25	Male	Sunday	16:06:00	Lived	Flame	5
22	Male	Monday	01:16:00	Lived	Flame	1
49	Male	Monday	06:07:00	Lived	Flame	0.25
59	Male	Wednesday	22:23:00	Lived	Flame	2
54	Male	Thursday	15:09:00	Lived	Flame	4
23	Male	Monday	14:12:00	Lived	Electrical	0.2
34	Female	Wednesday	12:47:00	Lived	Scald	1.5
54	Male	Saturday	06:01:00	Lived	Scald	1.5
46	Male	Sunday	20:51:00	Lived	Flame	22
61	Male	Monday	10:48:00	Lived	Flame	1.85
44	Male	Monday	21:29:00	Lived	Contact	1
74	Male	Thursday	19:20:00	Lived	Contact	1
70	Female	Thursday	22:41:00	Lived	Flame	1
31	Male	Friday	20:04:00	Lived	Flame	6
62	Male	Friday	20:08:00	Lived	Flame	5.5
61	Male	Saturday	19:20:00	Lived	Flame	1
51	Male	Sunday	04:09:00	Lived	Scald	3
26	Male	Monday	15:02:00	Lived	Scald	2
48	Male	Monday	17:43:00	Lived	Contact	1
58	Male	Tuesday	20:45:00	Lived	Scald	1.5
57	Male	Thursday	01:38:00	Lived	Scald	1
54	Female	Saturday	03:54:00	Lived	Flame	2.6
70	Male	Saturday	04:26:00	Lived	Scald	1.5
48	Male	Saturday	16:02:00	Died	Flame	65.5
67	Male	Saturday	18:23:00	Lived	Flame	0.75
32	Female	Saturday	19:13:00	Lived	SJS/TEN	1
71	Male	Saturday	23:23:00	Lived	Flame	1
20	Female	Monday	08:34:00	Lived	Scald	1.25
70	Female	Tuesday	08:10:00	Lived	Flame	3
29	Male	Wednesday	17:00:00	Lived	Electrical	0.5
64	Male	Friday	12:01:00	Lived	Scald	1
24	Female	Sunday	08:08:00	Lived	Flame	0.5
80	Male	Sunday	16:05:00	Lived	Flame	16.5
48	Female	Monday	15:08:00	Lived	Flame	2.25
85	Male	Wednesday	13:43:00	Lived	Flame	1
73	Male	Thursday	09:12:00	Lived	Flame	13
21	Female	Saturday	22:29:00	Lived	Scald	3.1
60	Male	Sunday	08:18:00	Lived	Flame	11
23	Male	Wednesday	10:59:00	Lived	Scald	1
53	Male	Thursday	00:42:00	Lived	Flame	4.75
42	Female	Saturday	04:23:00	Lived	Scald	2
33	Male	Sunday	03:24:00	Lived	Flame	2
60	Male	Monday	12:19:00	Lived	Flame	0.25
19	Male	Wednesday	10:07:00	Lived	Flame	1
64	Female	Thursday	15:45:00	Lived	Flame	5
78	Male	Friday	15:53:00	Lived	Flame	18
23	Female	Sunday	19:55:00	Lived	Flame	6
23	Male	Tuesday	16:50:00	Lived	Scald	5.25
40	Female	Wednesday	18:47:00	Lived	Chemical	3.1
75	Male	Wednesday	20:58:00	Lived	Flame	20
80	Female	Thursday	00:01:00	Lived	Contact	7
54	Male	Thursday	23:21:00	Lived	Flame	18.25
30	Male	Friday	16:00:00	Lived	Scald	1
38	Male	Saturday	17:00:00	Lived	Electrical	6.5
45	Male	Monday	15:07:00	Lived	Flame	2
53	Female	Tuesday	03:47:00	Lived	Scald	14
73	Female	Tuesday	04:14:00	Lived	Flame	10
19	Male	Wednesday	11:36:00	Lived	Scald	2
49	Male	Wednesday	12:54:00	Lived	Flame	10
34	Male	Friday	20:41:00	Lived	Flame	4.25
68	Female	Monday	09:53:00	Lived	Contact	1.5
71	Male	Wednesday	05:54:00	Lived	Contact	4.5
22	Male	Thursday	14:42:00	Lived	Contact	2
85	Male	Thursday	17:05:00	Lived	Flame	18.25
34	Male	Friday	06:11:00	Lived	Scald	1
25	Male	Friday	10:11:00	Lived	Chemical	0.25
24	Male	Saturday	01:31:00	Lived	Flame	14
34	Female	Saturday	23:28:00	Lived	Scald	12.75
32	Male	Sunday	03:04:00	Lived	Flame	3
71	Male	Sunday	14:23:00	Lived	Flame	4
20	Male	Tuesday	02:39:00	Lived	Flame	7
63	Male	Tuesday	04:33:00	Lived	Scald	2
74	Female	Tuesday	15:50:00	Lived	Flame	4
61	Male	Thursday	20:13:00	Lived	Scald	2
40	Male	Friday	10:03:00	Lived	Scald	14
22	Male	Friday	17:43:00	Lived	Flame	28
26	Male	Friday	23:32:00	Lived	Flame	7.25
45	Male	Saturday	13:01:00	Lived	Scald	13.2
37	Male	Saturday	15:20:00	Lived	Flame	4.5
21	Male	Saturday	20:04:00	Lived	Flame	20
76	Male	Monday	15:50:00	Lived	Flame	4.25
63	Male	Monday	16:04:00	Lived	Flame	1
54	Male	Tuesday	13:40:00	Lived	Scald	3.45
70	Male	Tuesday	14:30:00	Died	Flame	60
24	Male	Wednesday	19:57:00	Lived	Flame	5.75
27	Female	Wednesday	23:03:00	Lived	Scald	3
53	Male	Friday	19:03:00	Lived	Flame	6.75
30	Male	Saturday	21:06:00	Lived	Flame	3
62	Male	Sunday	17:15:00	Lived	Scald	3
61	Male	Thursday	10:11:00	Lived	Chemical	3.5
46	Male	Friday	19:30:00	Lived	Electrical	0.4
48	Female	Saturday	00:34:00	Lived	Chemical
59	Female	Sunday	21:11:00	Lived	Scald	5
32	Male	Tuesday	23:46:00	Lived	Flame	1.25
29	Female	Wednesday	01:59:00	Lived	Scald	0.6
40	Female	Monday	22:15:00	Lived	Scald	45
25	Female	Thursday	20:07:00	Lived	Scald	26.25
27	Male	Saturday	20:11:00	Lived	Flame	8.75
27	Male	Sunday	20:31:00	Lived	Flame	50
60	Male	Tuesday	16:05:00	Lived	Flame	3
66	Male	Sunday	11:48:00	Lived	Flame	25.5
57	Male	Sunday	21:05:00	Lived	Flame	19.25
63	Male	Saturday	06:10:00	Lived	Scald	2
41	Male	Thursday	21:23:00	Lived	Flame	5
38	Male	Sunday	00:48:00	Lived	Flame	5
62	Female	Sunday	17:18:00	Lived	Flame
48	Male	Saturday	05:08:00	Lived	Flame	9.1
69	Female	Wednesday	21:28:00	Lived	Flame	9
65	Male	Thursday	12:42:00	Lived	Flame	3.5
54	Male	Wednesday	12:26:00	Lived	Electrical	0.65
40	Male	Thursday	19:19:00	Lived	Flame	16
57	Male	Friday	10:41:00	Lived	Scald	0.6
66	Female	Saturday	20:15:00	Lived	Scald	0.25
86	Female	Tuesday	06:30:00	Died	Flame	14.85
51	Male	Tuesday	12:02:00	Lived	Flame	3.5
62	Male	Tuesday	16:09:00	Lived	Flame	3.05
30	Male	Wednesday	11:25:00	Lived	Scald	1
50	Female	Wednesday	22:32:00	Lived	Flame	0.25
35	Male	Wednesday	23:14:00	Lived	Scald	1.5
59	Male	Friday	01:28:00	Lived	Flame
58	Female	Sunday	00:14:00	Lived	Electrical
27	Male	Sunday	12:12:00	Lived	Flame	6
70	Male	Wednesday	03:04:00	Lived	Flame
67	Female	Wednesday	03:07:00	Lived	Flame
45	Male	Wednesday	10:29:00	Lived	Chemical	4.25
36	Male	Wednesday	11:21:00	Lived	Scald	1
28	Male	Wednesday	12:57:00	Lived	Scald	2.25
32	Male	Thursday	05:55:00	Lived	Flame	1
77	Female	Thursday	18:06:00	Lived	Contact	2.25
39	Male	Friday	06:04:00	Lived	Scald	3
58	Male	Friday	22:09:00	Lived	Chemical	18
34	Male	Saturday	16:42:00	Lived	Scald	1.5
26	Male	Saturday	20:19:00	Lived	Flame	3.7
35	Male	Sunday	00:55:00	Lived	Flame	8.25
31	Male	Sunday	19:31:00	Lived	Chemical	4
61	Male	Monday	02:18:00	Lived	Chemical	1
56	Male	Monday	15:16:00	Lived	Scald	11
44	Male	Monday	21:16:00	Lived	Scald	8.5
37	Female	Tuesday	04:10:00	Lived	Chemical	1.5
19	Male	Tuesday	20:55:00	Lived	Scald	1.85
75	Female	Thursday	14:07:00	Lived	Flame	6
68	Male	Friday	01:25:00	Lived	Flame
46	Male	Friday	13:17:00	Lived	Flame	10.25
28	Male	Friday	20:03:00	Lived	Electrical	0.8
43	Male	Friday	22:06:00	Lived	Flame	5
20	Female	Saturday	10:18:00	Lived	Flame	1
59	Male	Saturday	13:12:00	Lived	Flame	2.5
18	Male	Saturday	21:55:00	Lived	Flame	10.45
19	Male	Saturday	23:07:00	Lived	Flame	15.5
46	Male	Saturday	23:18:00	Lived	Scald	1
52	Male	Sunday	15:58:00	Lived	Flame	5
23	Male	Sunday	17:38:00	Lived	Scald	8
80	Female	Sunday	19:44:00	Lived	Scald	4
19	Male	Sunday	19:49:00	Lived	Flame	7.55
28	Male	Tuesday	15:16:00	Lived	Scald	9
58	Male	Wednesday	01:08:00	Lived	Flame	14
61	Male	Wednesday	18:41:00	Lived	Scald	1.3
23	Male	Thursday	00:36:00	Lived	Flame	10.25
46	Female	Thursday	15:19:00	Lived	Flame	3
71	Male	Thursday	15:49:00	Lived	Flame	15
67	Male	Friday	16:11:00	Lived	Flame	3.7
19	Male	Friday	22:56:00	Lived	Scald	5.3
20	Male	Saturday	13:13:00	Lived	Flame	3.1
57	Male	Sunday	12:09:00	Lived	Flame	3.5
47	Male	Sunday	14:26:00	Lived	Flame	12.5
27	Male	Sunday	19:56:00	Lived	Scald	10
30	Male	Monday	01:59:00	Lived	Scald	6.1
47	Male	Monday	09:21:00	Lived	Electrical	3.25
58	Male	Tuesday	19:26:00	Lived	Flame	2
27	Male	Wednesday	17:31:00	Lived	Friction	3
40	Male	Thursday	21:36:00	Lived	Electrical
52	Male	Thursday	23:18:00	Lived	Chemical	0.7
45	Male	Saturday	13:12:00	Lived	Flame	15.55
56	Female	Saturday	16:03:00	Lived	Scald	2
42	Male	Saturday	16:48:00	Lived	Flame	9
34	Male	Sunday	01:52:00	Lived	Flame	16.5
62	Female	Sunday	04:40:00	Lived	Flame	1
60	Male	Sunday	12:03:00	Lived	Flame	11
58	Male	Sunday	23:14:00	Lived	Flame	17.75
47	Female	Monday	21:21:00	Lived	Electrical	0.6
21	Female	Wednesday	07:12:00	Lived	Scald	0.8
68	Male	Friday	14:48:00	Lived	Scald	5
79	Male	Friday	18:02:00	Lived	Flame	4.6
64	Male	Friday	21:17:00	Lived	Flame	7.95
46	Male	Saturday	01:27:00	Lived	Flame	6
35	Male	Saturday	03:47:00	Lived	Scald	11.75
56	Female	Sunday	01:36:00	Lived	Contact	5
21	Female	Sunday	19:35:00	Lived	Scald	7
43	Male	Tuesday	19:04:00	Lived	Flame	7.25
58	Female	Wednesday	14:20:00	Lived	Scald	1
54	Male	Thursday	17:13:00	Lived	Flame	8.25
50	Male	Thursday	22:00:00	Lived	Flame	6.5
35	Female	Friday	05:39:00	Lived	Flame	14.25
49	Male	Saturday	13:23:00	Lived	Flame
55	Male	Sunday	02:52:00	Lived	Flame	3.25
21	Male	Sunday	02:53:00	Lived	Contact	1
41	Male	Sunday	10:50:00	Lived	Scald	0.25
21	Female	Tuesday	12:55:00	Lived	Scald	1.25
49	Male	Tuesday	20:04:00	Lived	Flame	7.5
19	Male	Wednesday	03:26:00	Lived	Scald	1
25	Male	Wednesday	17:24:00	Lived	Chemical	4.25
51	Male	Wednesday	18:30:00	Lived	Electrical	2.25
65	Male	Thursday	10:57:00	Died	Flame	0.25
39	Female	Sunday	03:41:00	Lived	Scald	3.05
28	Female	Sunday	23:11:00	Lived	Flame	14.5
30	Male	Tuesday	12:40:00	Lived	Electrical	29
40	Male	Wednesday	21:36:00	Lived	Flame	27.25
38	Male	Saturday	00:35:00	Lived	Flame	10.4
83	Male	Tuesday	21:53:00	Died	Flame
71	Male	Tuesday	10:32:00	Lived	Scald	1
48	Male	Wednesday	13:04:00	Lived	Electrical	0.4
29	Male	Thursday	01:07:00	Lived	Flame	5
48	Female	Thursday	11:28:00	Lived	Scald	1
50	Male	Friday	12:49:00	Lived	Flame	2.5
78	Female	Saturday	18:38:00	Lived	Scald	2
52	Male	Saturday	23:22:00	Lived	Chemical	1.5
52	Female	Sunday	00:02:00	Lived	Flame	11
83	Male	Sunday	11:59:00	Lived	Contact	11.5
46	Male	Sunday	15:47:00	Lived	Flame	5
30	Male	Sunday	21:14:00	Lived	Flame	7
40	Female	Monday	16:05:00	Lived	Scald	8
23	Male	Tuesday	16:50:00	Lived	Flame	6.25
23	Female	Wednesday	09:31:00	Lived	Chemical	4
43	Female	Wednesday	21:42:00	Lived	Scald	0.25
21	Male	Wednesday	21:51:00	Lived	Flame	10
23	Male	Thursday	16:57:00	Lived	Flame	3
18	Male	Friday	08:33:00	Lived	Contact	1
40	Male	Friday	18:35:00	Lived	Scald	0.75
61	Male	Friday	20:35:00	Lived	Scald	0.5
85	Female	Saturday	02:30:00	Died	Flame	22
63	Female	Sunday	09:45:00	Lived	Flame
40	Male	Sunday	10:18:00	Lived	Flame	9.2
46	Male	Sunday	22:25:00	Lived	Flame	8
65	Male	Monday	06:57:00	Lived	Flame	7
53	Male	Monday	18:58:00	Lived	Scald	3.7
36	Male	Tuesday	13:23:00	Lived	Electrical	0.3
48	Female	Wednesday	12:30:00	Lived	Flame	1
59	Male	Wednesday	13:25:00	Lived	Flame	2
54	Male	Wednesday	16:34:00	Lived	Scald	1
48	Female	Thursday	04:04:00	Lived	Scald	5.1
71	Male	Thursday	08:56:00	Lived	Flame	1
46	Female	Thursday	15:05:00	Lived	Scald	8
37	Male	Friday	06:25:00	Lived	Flame	3.75
25	Male	Saturday	22:57:00	Lived	Flame	12.25
48	Male	Saturday	23:50:00	Lived	Flame	9.5
38	Male	Sunday	16:23:00	Lived	Scald	4.75
40	Male	Sunday	22:58:00	Lived	Flame	19.5
70	Male	Monday	08:44:00	Lived	Flame	0.5
30	Male	Thursday	23:30:00	Lived	Flame	4.5
44	Male	Friday	22:14:00	Lived	Chemical	8.5
26	Male	Friday	22:22:00	Lived	Flame	10.5
79	Male	Sunday	11:11:00	Lived	Flame	7.25
23	Female	Monday	10:36:00	Lived	Scald	2
66	Male	Tuesday	10:22:00	Lived	Flame	11.25
72	Female	Tuesday	19:21:00	Lived	Flame	12
69	Male	Wednesday	19:56:00	Lived	Flame	2
29	Male	Thursday	23:04:00	Lived	Flame	9
21	Male	Friday	18:46:00	Lived	Flame	8.75
34	Male	Friday	23:42:00	Lived	Flame	6.75
40	Female	Sunday	04:22:00	Lived	Flame	2
26	Male	Monday	02:32:00	Lived	Flame	4.5
47	Male	Monday	20:42:00	Lived	Scald	1.25
26	Female	Tuesday	08:03:00	Lived	Scald	5.75
57	Female	Tuesday	13:22:00	Lived	Scald	0.75
35	Male	Tuesday	15:13:00	Lived	Scald	4.25
85	Male	Thursday	19:12:00	Lived	Flame	5.75
33	Female	Saturday	00:54:00	Lived	Scald	1.75
51	Male	Saturday	21:16:00	Lived	Scald	5.5
59	Female	Sunday	02:54:00	Lived	Flame	15
22	Male	Sunday	05:22:00	Lived	Flame	11.75
26	Male	Sunday	17:58:00	Lived	Flame	14.75
37	Female	Sunday	22:55:00	Lived	Contact	5.5
30	Male	Monday	20:30:00	Lived	Scald	3.25
22	Male	Thursday	12:29:00	Lived	Flame	4.75
67	Female	Thursday	14:17:00	Lived	Flame	5.5
25	Male	Friday	01:55:00	Lived	Scald	5.5
58	Male	Saturday	21:11:00	Lived	Flame	7.95
45	Male	Saturday	23:01:00	Lived	Flame	17
34	Male	Sunday	02:17:00	Lived	Flame	5
49	Male	Sunday	15:45:00	Lived	Flame	4.95
44	Female	Tuesday	02:04:00	Lived	Flame
18	Male	Thursday	20:29:00	Lived	Scald	0.5
41	Male	Saturday	06:16:00	Lived	Scald	10.7
41	Male	Sunday	11:21:00	Lived	Flame	11.25
56	Female	Tuesday	09:31:00	Lived	Flame	0.25
48	Male	Thursday	14:35:00	Lived	Flame	5
33	Male	Thursday	16:00:00	Lived	Chemical	2
67	Male	Saturday	19:01:00	Lived	Flame	9.75
51	Male	Monday	22:19:00	Lived	Flame	12.25
56	Male	Wednesday	05:34:00	Lived	Scald	1
25	Male	Thursday	19:45:00	Lived	Electrical	3.1
40	Male	Friday	11:13:00	Lived	Contact	1
30	Female	Friday	21:15:00	Lived	Flame	28
51	Female	Saturday	10:03:00	Lived	Scald	13.5
41	Male	Saturday	15:08:00	Lived	Flame	4.25
58	Male	Saturday	18:58:00	Lived	Flame	9
38	Male	Saturday	20:44:00	Lived	Scald	15.5
40	Female	Monday	19:30:00	Lived	Scald	4.85
67	Male	Tuesday	02:35:00	Lived	Flame
21	Male	Tuesday	03:29:00	Lived	Chemical	2.5
55	Male	Tuesday	17:35:00	Lived	Flame	11.25
50	Male	Tuesday	19:53:00	Lived	Contact	0.5
46	Male	Wednesday	00:06:00	Lived	Flame	1.85
69	Male	Wednesday	02:14:00	Lived	Scald	1.25
31	Male	Thursday	18:18:00	Lived	Flame	5.25
64	Female	Sunday	00:39:00	Lived	Contact	3.75
58	Male	Sunday	01:41:00	Lived	Flame	0.5
26	Female	Monday	20:38:00	Lived	Flame	16
29	Male	Tuesday	09:32:00	Lived	Flame	3
58	Female	Tuesday	21:27:00	Lived	Flame
30	Female	Wednesday	10:49:00	Lived	Unknown Etiology	3
29	Male	Wednesday	16:26:00	Lived	Scald	10
32	Male	Wednesday	17:14:00	Lived	Electrical	0.75
66	Male	Thursday	19:15:00	Lived	Scald	3.5
22	Female	Thursday	21:44:00	Lived	Scald	4
66	Male	Friday	18:45:00	Lived	Flame	3.25
66	Female	Friday	21:06:00	Lived	Flame	0.5
38	Male	Friday	21:17:00	Lived	Flame	3
27	Male	Saturday	04:40:00	Lived	Flame	19.5
19	Male	Sunday	23:08:00	Lived	Flame	3.55
31	Male	Monday	04:32:00	Lived	Flame	19.25
44	Male	Monday	09:52:00	Lived	Electrical	1
55	Male	Tuesday	06:40:00	Lived	Flame	4.5
73	Female	Wednesday	12:09:00	Lived	Scald	3
67	Female	Thursday	20:53:00	Lived	Flame	3
55	Male	Friday	07:19:00	Lived	Flame	3.95
80	Female	Friday	11:10:00	Lived	Scald	2
70	Female	Friday	13:05:00	Lived	Flame	0.6
32	Male	Saturday	20:47:00	Lived	Flame	2
50	Male	Monday	04:45:00	Lived	Scald	1
27	Male	Monday	13:50:00	Lived	Flame	8.5
60	Female	Monday	19:19:00	Lived	Flame	1
21	Female	Tuesday	09:04:00	Lived	Chemical	0.4
71	Male	Wednesday	16:56:00	Lived	Flame	1
24	Male	Monday	13:20:00	Lived	Flame	13.5
51	Male	Friday	17:13:00	Lived	Flame	11
26	Male	Thursday	02:04:00	Lived	Chemical	1.1
29	Female	Sunday	23:29:00	Lived	Scald	7.75
56	Male	Tuesday	16:09:00	Lived	Electrical
36	Female	Wednesday	23:25:00	Lived	Flame	6.5
56	Female	Friday	19:09:00	Lived	Contact	1.5
36	Female	Thursday	18:04:00	Lived	Flame	2
60	Male	Wednesday	01:23:00	Died	Unknown Etiology	4
69	Female	Sunday	10:04:00	Lived	SJS/TEN	9.5
40	Male	Thursday	17:19:00	Lived	Scald	0.25
25	Male	Friday	20:47:00	Lived	Scald	4
61	Female	Saturday	12:34:00	Lived	Scald	12
38	Male	Sunday	00:48:00	Lived	Flame	13
69	Male	Sunday	11:56:00	Lived	Flame	0.75
84	Male	Sunday	16:20:00	Lived	Scald	5.5
69	Female	Sunday	16:47:00	Lived	Scald	1
19	Male	Sunday	20:58:00	Lived	Flame	7.5
30	Male	Sunday	23:26:00	Lived	Scald	1.5
42	Male	Monday	05:20:00	Lived	Flame	6.5
42	Male	Monday	18:13:00	Lived	Scald	7.25
20	Female	Tuesday	20:07:00	Lived	Flame	0.5
37	Male	Wednesday	18:50:00	Lived	Flame	9.75
58	Female	Wednesday	20:17:00	Lived	Contact	1
40	Male	Wednesday	20:53:00	Lived	Scald	4.55
69	Male	Thursday	15:17:00	Lived	SJS/TEN
65	Male	Thursday	15:52:00	Lived	Flame	2
42	Male	Thursday	16:19:00	Lived	Chemical	2
35	Female	Thursday	17:10:00	Lived	Chemical	6
41	Male	Thursday	19:47:00	Lived	Chemical	0.5
79	Female	Sunday	11:02:00	Lived	Flame	7
49	Female	Sunday	18:47:00	Lived	Scald	2
53	Female	Monday	16:29:00	Lived	Scald	3.75
34	Male	Monday	18:36:00	Lived	Flame	9
60	Male	Tuesday	03:41:00	Lived	Flame	4
51	Female	Tuesday	05:46:00	Lived	Flame	14.75
[truncated: 214 more rows]
